# Supplementary material for: RrA, an enzyme from Rhodospirillum rubrum, is a prototype of a new family of short‐chain L‐asparaginases
Source: Protein Sci. 2024 Mar 19;33(4):e4920. doi: 10.1002/pro.4920 (PMC10949315; doi:10.1002/pro.4920)
Supplement: Supplementary file 3 — Data S3. Genome accesssions. [file PRO-33-e4920-s001.xlsx]

## Sheet: Sheet1
embl	organism	long asparaginases	scASNases
CP000828.1	Acaryochloris marina	0	0
HF677570.1	Acetobacter pasteurianus	1	0
AP011121.1	Acetobacter pasteurianus	1	0
AP011163.1	Acetobacter pasteurianus	1	0
AP011128.1	Acetobacter pasteurianus	1	0
AP011135.1	Acetobacter pasteurianus	1	0
AP011170.1	Acetobacter pasteurianus	1	0
AP011142.1	Acetobacter pasteurianus	1	0
AP011149.1	Acetobacter pasteurianus	1	0
AP011156.1	Acetobacter pasteurianus	1	0
CP002987.1	Acetobacterium woodii	0	0
CP002105.1	Acetohalobium arabaticum	1	0
CP000896.1	Acholeplasma laidlawii	0	0
LK028559.1	Acholeplasma oculi	1	0
CP002287.1	Achromobacter xylosoxidans	2	0
CP009448.1	Achromobacter xylosoxidans	1	0
CP006958.1	Achromobacter xylosoxidans	1	0
HE798385.1	Achromobacter xylosoxidans	1	0
CP001859.1	Acidaminococcus fermentans	1	0
CP003058.1	Acidaminococcus intestini	1	0
CP001631.1	Acidimicrobium ferrooxidans	0	0
CP000697.1	Acidiphilium cryptum	0	0
AP012035.1	Acidiphilium multivorum	0	0
CP002573.1	Acidithiobacillus caldus	0	0
CP002985.1	Acidithiobacillus ferrivorans	0	0
CP001219.1	Acidithiobacillus ferrooxidans	0	0
CP001132.1	Acidithiobacillus ferrooxidans	0	0
CP001472.1	Acidobacterium capsulatum	0	0
CP000481.1	Acidothermus cellulolyticus	0	0
CP002521.1	Acidovorax avenae	2	0
CP000512.1	Acidovorax citrulli	2	0
CP001392.1	Acidovorax ebreus	2	0
CP000539.1	Acidovorax sp.	2	0
CP003872.1	Acidovorax sp.	2	0
AP014649.1	Acinetobacter baumannii	1	0
CU459141.1	Acinetobacter baumannii	1	0
CP008706.1	Acinetobacter baumannii	1	0
CP009257.1	Acinetobacter baumannii	1	0
CP009256.1	Acinetobacter baumannii	1	0
CP009534.1	Acinetobacter baumannii	1	0
CP010397.1	Acinetobacter baumannii	1	0
CP010368.1	Acinetobacter nosocomialis	1	0
CP001921.1	Acinetobacter baumannii	1	0
CP001182.1	Acinetobacter baumannii	1	0
CP001172.1	Acinetobacter baumannii	1	0
CP007549.1	Acinetobacter baumannii	1	0
CP007577.1	Acinetobacter baumannii	1	0
CP000863.1	Acinetobacter baumannii	1	0
CP000521.1	Acinetobacter baumannii	1	0
CP003847.1	Acinetobacter baumannii	1	0
CP003849.1	Acinetobacter baumannii	1	0
CP003846.1	Acinetobacter baumannii	1	0
CP003967.2	Acinetobacter baumannii	1	0
CP007712.1	Acinetobacter baumannii	1	0
CP003500.1	Acinetobacter baumannii	1	0
CP001937.1	Acinetobacter baumannii	1	0
AP013357.1	Acinetobacter baumannii	1	0
CU468230.2	Acinetobacter baumannii	1	0
CP002522.2	Acinetobacter baumannii	1	0
CP003856.1	Acinetobacter baumannii	1	0
CP006768.1	Acinetobacter baumannii	1	0
CP002177.1	Acinetobacter pittii	1	0
CP002080.1	Acinetobacter oleivorans	1	0
CR543861.1	Acinetobacter baylyi	1	0
CP007715.1	Actinobacillus equuli	2	0
CP000687.1	Actinobacillus pleuropneumoniae	2	0
CP000569.1	Actinobacillus pleuropneumoniae	2	0
CP001091.1	Actinobacillus pleuropneumoniae	2	0
CP000746.1	Actinobacillus succinogenes	1	0
CP009159.1	Actinobacillus suis	2	0
CP003875.1	Actinobacillus suis	2	0
CP008802.1	Actinotignum schaalii	0	0
CP006272.1	Actinoplanes friuliensis	0	0
AP012319.1	Actinoplanes missouriensis	0	0
CP005929.1	Actinoplanes sp.	0	0
CP003170.1	Actinoplanes sp.	0	0
CP001630.1	Actinosynnema mirum	0	0
AP013105.1	Adlercreutzia equolifaciens	1	0
CP003555.1	Advenella kashmirensis	1	0
CP003915.1	Advenella mimigardefordensis	6	0
CP003280.1	Aequorivita sublithincola	1	0
CP002512.1	Aerococcus urinae	1	0
CP010947.1	Aeromonas hydrophila	2	0
CP011100.1	Aeromonas hydrophila	2	0
CP006579.1	Aeromonas hydrophila	2	0
CP007566.1	Aeromonas hydrophila	2	0
CP006883.1	Aeromonas hydrophila	2	0
CP007576.1	Aeromonas hydrophila	2	0
CP000462.1	Aeromonas hydrophila	2	0
CP007518.1	Aeromonas hydrophila	1	0
CP007567.1	Aeromonas media	2	0
CP000644.1	Aeromonas salmonicida	2	0
CP002607.1	Aeromonas veronii	2	0
CP003099.1	Aggregatibacter actinomycetemcomitans	1	0
CP003496.1	Aggregatibacter actinomycetemcomitans	1	0
CP001733.1	Aggregatibacter actinomycetemcomitans	1	0
CP007502.1	Aggregatibacter actinomycetemcomitans	1	0
CP001607.1	Aggregatibacter aphrophilus	1	0
AE007869.2	Agrobacterium fabrum	0	0
AE007870.2	Agrobacterium fabrum	1	0
CP002248.1	Agrobacterium fabacearum	0	0
CP000628.1	Agrobacterium radiobacter	0	0
CP000629.1	Agrobacterium radiobacter	1	0
CP000633.1	Agrobacterium vitis	1	0
CP000634.1	Agrobacterium vitis	0	0
CP001071.1	Akkermansia muciniphila	0	0
AM286690.1	Alcanivorax borkumensis	0	0
CP003466.1	Alcanivorax dieselolei	0	0
CP004387.1	Alcanivorax pacificus	0	0
AP014613.1	Alcanivorax sp.	0	0
CP002449.1	Alicycliphilus denitrificans	2	0
CP002657.1	Alicycliphilus denitrificans	2	0
CP001727.1	Alicyclobacillus acidocaldarius	0	0
CP002902.1	Alicyclobacillus acidocaldarius	0	0
CP000020.2	Aliivibrio fischeri	2	0
CP000021.2	Aliivibrio fischeri	0	0
CP001139.1	Aliivibrio fischeri	2	0
CP001133.1	Aliivibrio fischeri	0	0
FM178379.1	Aliivibrio salmonicida	1	0
FM178380.1	Aliivibrio salmonicida	0	0
CP003274.1	Alistipes finegoldii	1	0
FP929032.1	Alistipes shahii	1	0
CP000453.1	Alkalilimnicola ehrlichii	0	0
CP000724.1	Alkaliphilus metalliredigens	1	0
CP000853.1	Alkaliphilus oremlandii	1	0
CP001896.1	Allochromatium vinosum	0	0
CP003809.1	alpha proteobacterium	0	0
CP003801.1	alpha proteobacterium	0	0
CP008849.1	Alteromonas australica	1	0
CP003917.1	Alteromonas mediterranea	1	0
CP003841.1	Alteromonas macleodii	1	0
CP004848.1	Alteromonas mediterranea	1	0
CP003873.1	Alteromonas macleodii	1	0
CP003845.1	Alteromonas macleodii	1	0
CP001103.3	Alteromonas mediterranea	1	0
CP004846.1	Alteromonas mediterranea	1	0
CP003844.1	Alteromonas macleodii	1	0
CP004849.1	Alteromonas mediterranea	1	0
CP004851.1	Alteromonas mediterranea	1	0
CP004852.1	Alteromonas mediterranea	1	0
CP004855.1	Alteromonas mediterranea	1	0
CP004853.1	Alteromonas mediterranea	1	0
CP002339.1	Alteromonas naphthalenivorans	1	0
CP001997.1	Aminobacterium colombiense	1	0
CP001785.1	Ammonifex degensii	0	0
AP012050.1	Amphibacillus xylanus	0	0
CP008953.1	Amycolatopsis japonica	1	0
CP007219.1	Amycolatopsis lurida	1	0
CP003777.1	Amycolatopsis mediterranei	1	0
CP002896.1	Amycolatopsis mediterranei	1	0
CP003729.1	Amycolatopsis mediterranei	1	0
CP002000.1	Amycolatopsis mediterranei	1	0
CP009110.1	Amycolatopsis methanolica	0	0
CP003410.1	Amycolatopsis keratiniphila	1	0
CP002786.1	Hoyosella subflava	0	0
CP003659.1	Anabaena cylindrica	0	0
CP000117.1	Trichormus variabilis	0	0
CP000118.1	Trichormus variabilis	0	0
CP003198.1	Acetomicrobium mobile	1	0
CP001708.1	Anaerococcus prevotii	0	0
AP012029.1	Anaerolinea thermophila	0	0
CP001359.1	Anaeromyxobacter dehalogenans	0	1
CP000251.1	Anaeromyxobacter dehalogenans	0	1
CP000769.1	Anaeromyxobacter sp.	0	1
CP001131.1	Anaeromyxobacter sp.	0	1
CP001759.1	Anaplasma centrale	0	0
CP001079.1	Anaplasma marginale	0	0
CP000030.1	Anaplasma marginale	0	0
CP006616.1	Anaplasma phagocytophilum	0	0
CP000235.1	Anaplasma phagocytophilum	0	0
CP006617.1	Anaplasma phagocytophilum	0	0
CP000922.1	Anoxybacillus flavithermus	1	0
AE000657.1	Aquifex aeolicus	0	0
CP002045.1	Arcanobacterium haemolyticum	0	0
CP006615.1	Arcobacter butzleri	0	1
AP012047.1	Arcobacter butzleri	0	1
CP000361.1	Arcobacter butzleri	0	1
CP001999.1	Arcobacter nitrofigilis	0	1
AP012048.1	Arcobacter sp.	0	1
CR555306.1	Aromatoleum aromaticum	1	0
FQ311875.1	Glutamicibacter arilaitensis	0	0
CP000474.1	Paenarthrobacter aurescens	0	0
CP001341.1	Pseudarthrobacter chlorophenolicus	0	0
CP002379.1	Pseudarthrobacter phenanthrenivorans	0	0
CP000454.1	Arthrobacter sp.	0	0
CP011005.1	Psychromicrobium lacuslunae	0	0
CP003203.1	Arthrobacter sp.	0	0
AP011615.1	Arthrospira platensis	0	0
FO818640.1	Arthrospira sp.	0	0
CP000061.1	Aster yellows	0	0
CP002395.1	Asticcacaulis excentricus	0	0
CP002396.1	Asticcacaulis excentricus	0	0
CP001721.1	Atopobium parvulum	1	0
AM406670.1	Azoarcus olearius	2	0
AP012304.1	Azoarcus sp.	2	0
AP009384.1	Azorhizobium caulinodans	1	0
CP003153.1	Azospira oryzae	0	0
CP007793.1	Azospirillum brasilense	0	0
HE577327.1	Azospirillum brasilense	0	0
FQ311868.1	Azospirillum lipoferum	1	0
AP010946.1	Azospirillum sp.	0	0
CP010415.1	Azotobacter chroococcum	2	0
CP005095.1	Azotobacter vinelandii	2	0
CP005094.1	Azotobacter vinelandii	2	0
CP001157.1	Azotobacter vinelandii	2	0
CP010556.1	Bacillus velezensis	2	0
CP011278.1	Bacillus velezensis	2	0
CP006845.1	Bacillus amyloliquefaciens	2	0
FN597644.1	Bacillus amyloliquefaciens	1	0
CP004065.1	Bacillus amyloliquefaciens	1	0
CP006952.1	Bacillus amyloliquefaciens	2	0
CP002634.1	Bacillus amyloliquefaciens	1	0
CP006890.1	Bacillus velezensis	1	1
CP007242.1	Bacillus amyloliquefaciens	2	0
CP003838.1	Bacillus velezensis	2	0
HE617159.1	Bacillus velezensis	2	0
CP000560.1	Bacillus velezensis	2	0
HG514499.1	Bacillus velezensis	2	0
CP007165.1	Bacillus velezensis	2	0
CP007244.1	Bacillus velezensis	2	0
HG328253.1	Bacillus velezensis	2	0
HF563562.1	Bacillus velezensis	2	0
HG328254.1	Bacillus velezensis	2	0
HE774679.1	Bacillus velezensis	2	0
CP002627.1	Bacillus amyloliquefaciens	1	0
CP002927.1	Bacillus amyloliquefaciens	1	0
CP003332.1	Bacillus amyloliquefaciens	2	0
CP008846.1	Bacillus anthracis	2	0
CP009325.1	Bacillus anthracis	2	0
CP010322.1	Bacillus anthracis	2	0
CP009981.1	Bacillus anthracis	2	0
CP009476.1	Bacillus anthracis	2	0
CP009902.1	Bacillus anthracis	2	0
CP009464.1	Bacillus anthracis	2	0
CP009331.1	Bacillus anthracis	2	0
CP009328.1	Bacillus anthracis	2	0
CP009700.1	Bacillus anthracis	2	0
CP009697.1	Bacillus anthracis	2	0
CP009544.1	Bacillus anthracis	2	0
CP009341.1	Bacillus anthracis	2	0
CP007618.1	Bacillus anthracis	2	0
CP008854.1	Bacillus anthracis	2	0
CP008853.1	Bacillus anthracis	2	0
CP010852.1	Bacillus anthracis	2	0
CP010792.1	Bacillus anthracis	2	0
AE017334.2	Bacillus anthracis	2	0
CP001970.1	Bacillus anthracis	2	0
CP001974.1	Bacillus anthracis	2	0
CP001598.1	Bacillus anthracis	2	0
AE016879.1	Bacillus anthracis	2	0
CP001215.1	Bacillus anthracis	2	0
CP002091.1	Bacillus anthracis	2	0
AE017225.1	Bacillus anthracis	2	0
CP009541.1	Bacillus anthracis	2	0
CP006742.1	Bacillus anthracis	2	0
CP009315.1	Bacillus anthracis	2	0
CP009598.1	Bacillus anthracis	2	0
CP007666.1	Bacillus anthracis	2	0
CP010778.1	Bacillus atrophaeus	1	0
CP002207.1	Bacillus atrophaeus	0	1
CP007512.1	Bacillus bombysepticus	2	0
CP002394.1	Bacillus cellulosilyticus	1	0
CP009605.1	Bacillus cereus	2	0
CP009369.1	Bacillus cereus	2	0
CP009651.1	Bacillus pseudomycoides	1	0
CP009596.1	Bacillus cereus	2	0
CP008712.1	Bacillus cereus	1	0
CP009686.1	Bacillus cereus	2	0
CP009941.1	Bacillus cereus	2	0
CP001407.1	Bacillus cereus	1	0
CP009318.1	Bacillus cereus	1	0
CP009641.1	Bacillus cereus	2	0
CM000727.1	Bacillus cereus	0	0
CM000717.1	Bacillus cereus	0	0
CP001177.1	Bacillus cereus	2	0
CM000737.1	Bacillus mycoides	0	0
CM000719.1	Bacillus mycoides	0	0
CM000738.1	Bacillus cereus	0	0
CP001283.1	Bacillus cereus	2	0
CM000739.1	Bacillus cereus	0	0
CM000740.1	Bacillus cereus	0	0
CM000741.1	Bacillus cereus	0	0
CM000721.1	Bacillus cereus	0	0
CP009628.1	Bacillus cereus	2	0
CM000715.1	Bacillus cereus	0	0
AE017194.1	Bacillus cereus	1	0
AE016877.1	Bacillus cereus	2	0
CP001176.1	Bacillus cereus	2	0
CM000726.1	Bacillus cereus	0	0
CM000723.1	Bacillus cereus	0	0
CM000724.1	Bacillus cereus	0	0
CM000725.1	Bacillus cereus	0	0
CM000716.1	Bacillus cereus	0	0
CP001746.1	Bacillus cereus	2	0
CP009300.1	Bacillus cereus	1	0
CP000001.1	Bacillus cereus	2	0
CP009968.1	Bacillus cereus	2	0
CP003187.1	Bacillus cereus	2	0
CM000736.1	Bacillus cereus	0	0
CP003747.1	Bacillus cereus	1	0
CP009590.1	Bacillus cereus	2	0
CP001186.1	Bacillus cereus	2	0
CM000714.1	Bacillus cereus	0	0
CM000722.1	Bacillus cereus	0	0
CM000718.1	Bacillus wiedmannii	0	0
AP007209.1	Bacillus cereus	2	0
CP000227.1	Bacillus cereus	2	0
CM000720.1	Bacillus cereus	0	0
CM000728.1	Bacillus cereus	0	0
CM000729.1	Bacillus cereus	0	0
CM000730.1	Bacillus cereus	0	0
CM000731.1	Bacillus cereus	0	0
CM000732.1	Bacillus cereus	0	0
CM000733.1	Bacillus cereus	0	0
CM000734.1	Bacillus cereus	0	0
CM000735.1	Bacillus cereus	0	0
AP006627.1	Bacillus clausii	1	0
CP010525.1	Bacillus coagulans	1	0
CP002472.1	Bacillus coagulans	1	0
CP003056.1	Bacillus coagulans	1	0
CP009709.1	Bacillus coagulans	1	0
CP000764.1	Bacillus cytotoxicus	1	0
BA000004.3	Bacillus halodurans	1	0
CP006643.1	Bacillus infantis	1	0
CP003923.1	Bacillus lehensis	1	0
CP010524.1	Bacillus paralicheniformis	4	0
CP005965.1	Bacillus paralicheniformis	3	0
CP000002.3	Bacillus licheniformis	1	0
AE017333.1	Bacillus licheniformis	1	0
CP001982.1	Bacillus megaterium	3	0
CP009920.1	Bacillus megaterium	3	0
CP001983.1	Bacillus megaterium	3	0
CP003017.1	Bacillus megaterium	3	0
CP007739.1	Bacillus methanolicus	1	0
CP009679.1	Bacillus velezensis	2	0
CP009692.1	Bacillus mycoides	1	0
CP007626.1	Bacillus pseudomycoides	1	0
CM000742.1	Bacillus mycoides	0	0
CM000743.1	Bacillus pseudomycoides	0	0
CM000744.1	Bacillus pseudomycoides	0	0
CP001878.2	Bacillus pseudofirmus	1	0
CM000745.1	Bacillus pseudomycoides	0	0
CP007436.1	Bacillus pumilus	2	0
CP011150.1	Bacillus altitudinis	2	0
CP000813.1	Bacillus pumilus	2	0
CP005586.1	Bacillus sp.	2	0
CP009938.1	Bacillus sp.	2	0
CP003492.1	Bacillus sp.	2	0
CP011101.1	Bacillus sp.	2	0
AP013294.1	Bacillus sp.	0	0
CP010406.1	Bacillus sp.	1	0
CP010075.1	Bacillus sp.	2	0
CP008855.1	Bacillus sp.	1	0
CP010014.1	Bacillus sp.	1	0
CP009611.1	Bacillus subtilis	2	0
CP009749.1	Bacillus subtilis	1	0
CP009748.1	Bacillus subtilis	1	0
CP010053.1	Bacillus subtilis	2	0
CP011051.1	Bacillus intestinalis	1	0
AP012496.1	Bacillus subtilis	2	0
AP012495.1	Bacillus subtilis	2	0
CP002468.1	Bacillus subtilis	1	0
CP007173.1	Bacillus subtilis	2	0
CP011115.1	Bacillus subtilis	2	0
CP003783.1	Bacillus subtilis	2	0
AP011541.2	Bacillus subtilis	2	0
CP010434.1	Bacillus subtilis	1	0
CP002183.1	Bacillus subtilis	1	0
CP002905.1	Bacillus subtilis	3	0
CP010314.1	Bacillus subtilis	2	0
CP003329.1	Bacillus subtilis	2	0
AL009126.3	Bacillus subtilis	2	0
CM000487.1	Bacillus subtilis	0	0
CP010052.1	Bacillus subtilis	2	0
CP008698.1	Bacillus subtilis	2	0
CP004405.1	Bacillus subtilis	2	0
CP003695.1	Bacillus subtilis	2	0
CM000489.1	Bacillus subtilis	0	0
CP007800.1	Bacillus subtilis	2	0
CM000488.1	Bacillus subtilis	0	0
CP007409.1	Bacillus subtilis	2	0
CP002906.1	Bacillus subtilis	2	0
CM000490.1	Bacillus subtilis	0	0
CP005997.1	Bacillus subtilis	2	0
CP004019.1	Bacillus subtilis	2	0
CP009600.1	Bacillus thuringiensis	2	0
CP009720.1	Bacillus thuringiensis	2	0
CP009335.1	Bacillus thuringiensis	2	0
CP010088.1	Bacillus thuringiensis	2	0
CP001903.1	Bacillus thuringiensis	2	0
CM000747.1	Bacillus thuringiensis	0	0
CP003889.1	Bacillus thuringiensis	1	0
CP009351.1	Bacillus thuringiensis	1	1
CP003752.1	Bacillus thuringiensis	1	0
CP003763.1	Bacillus thuringiensis	1	0
CM000758.1	Bacillus thuringiensis	0	0
CM000759.1	Bacillus thuringiensis	0	0
CP003687.1	Bacillus thuringiensis	1	0
CM000754.1	Bacillus thuringiensis	0	0
CM000753.1	Bacillus thuringiensis	0	0
CP001907.1	Bacillus thuringiensis	1	0
CP002508.1	Bacillus thuringiensis	2	0
CP010089.1	Bacillus thuringiensis	1	0
CM000756.1	Bacillus thuringiensis	0	0
AE017355.1	[Bacillus thuringiensis]	2	0
CP010005.1	Bacillus thuringiensis	1	0
CP004069.1	Bacillus thuringiensis	1	0
CP004870.1	Bacillus thuringiensis	1	0
CM000751.1	Bacillus thuringiensis	0	0
CP004858.1	Bacillus thuringiensis	1	0
CP007607.1	Bacillus thuringiensis	1	0
CM000752.1	Bacillus thuringiensis	0	0
CP010577.1	Bacillus thuringiensis	3	0
CM000750.1	Bacillus thuringiensis	0	0
CM000755.1	Bacillus thuringiensis	0	0
CM000757.1	Bacillus thuringiensis	0	0
CM000749.1	Bacillus thuringiensis	0	0
CP004123.1	Bacillus thuringiensis	1	0
CM000748.1	Bacillus thuringiensis	0	0
CM000746.1	Bacillus thuringiensis	0	0
CP000485.1	Bacillus thuringiensis	2	0
CP006863.1	Bacillus toyonensis	1	0
CP009746.1	Bacillus mycoides	1	0
CP000903.1	Bacillus mycoides	1	0
FQ312005.1	Halobacteriovorax marinus	0	1
CP006772.1	Bacteroidales bacterium	1	0
CP007619.1	Bacteroides dorei	1	0
CP008741.1	Bacteroides dorei	2	0
CP011073.1	Bacteroides fragilis	3	0
FQ312004.1	Bacteroides fragilis	3	0
CR626927.1	Bacteroides fragilis	3	0
AP006841.1	Bacteroides fragilis	3	0
CP002352.1	Bacteroides helcogenes	2	0
CP002530.1	Bacteroides salanitronis	1	0
AE015928.1	Bacteroides thetaiotaomicron	3	0
CP000139.1	Bacteroides vulgatus	2	0
FP929033.1	Bacteroides xylanisolvens	3	0
CP007034.1	Barnesiella viscericola	1	0
CP003123.1	Bartonella australis	1	0
CP000524.1	Bartonella bacilliformis	2	0
FN645454.1	Bartonella clarridgeiae	1	0
CP001562.1	Bartonella grahamii	1	0
HG965802.1	Bartonella henselae	1	0
HG969191.1	Bartonella henselae	1	0
BX897699.1	Bartonella henselae	1	0
CP003784.1	Bartonella quintana	1	0
BX897700.1	Bartonella quintana	1	0
HG969192.1	Bartonella tribocorum	1	0
AM260525.1	Bartonella tribocorum	1	0
CP003124.1	Bartonella vinsonii	1	0
CP007656.1	Bdellovibrio bacteriovorus	1	0
BX842601.2	Bdellovibrio bacteriovorus	0	0
CP002930.1	Bdellovibrio bacteriovorus	0	1
CP002190.1	Bdellovibrio bacteriovorus	0	0
CP003537.1	Bdellovibrio exovorus	0	0
CP001016.1	Beijerinckia indica	0	0
CP003281.1	Belliella baltica	1	0
CP004348.1	beta proteobacterium	1	0
CP001618.1	Beutenbergia cavernae	0	0
CP006954.1	Bibersteinia trehalosi	2	0
CP006955.1	Bibersteinia trehalosi	2	0
CP006956.1	Bibersteinia trehalosi	2	0
CP003745.1	Bibersteinia trehalosi	2	0
CP007443.1	Bifidobacterium adolescentis	1	0
CP010437.1	Bifidobacterium adolescentis	1	0
AP009256.1	Bifidobacterium adolescentis	1	0
AP012322.1	Bifidobacterium angulatum	1	0
CP010433.1	Bifidobacterium animalis	0	0
CP002567.1	Bifidobacterium animalis	0	0
CP009045.1	Bifidobacterium animalis	0	0
CP001213.1	Bifidobacterium animalis	0	0
CP003497.1	Bifidobacterium animalis	0	0
CP001853.1	Bifidobacterium animalis	0	0
CP003498.1	Bifidobacterium animalis	0	0
CP004053.1	Bifidobacterium animalis	0	0
CP001515.1	Bifidobacterium animalis	0	0
CP003039.2	Bifidobacterium animalis	0	0
CP002915.1	Bifidobacterium animalis	0	0
CP001606.1	Bifidobacterium animalis	0	0
CP007522.1	Bifidobacterium animalis	0	0
CP001892.1	Bifidobacterium animalis	0	0
CP003325.1	Bifidobacterium asteroides	0	0
AP012323.1	Bifidobacterium bifidum	0	0
CP001361.1	Bifidobacterium bifidum	0	0
CP001840.1	Bifidobacterium bifidum	0	0
CP002220.1	Bifidobacterium bifidum	0	0
CP006711.1	Bifidobacterium breve	1	0
CP006715.1	Bifidobacterium breve	1	0
CP002743.1	Bifidobacterium breve	1	0
AP012324.1	Bifidobacterium breve	1	0
CP006712.1	Bifidobacterium breve	1	0
CP006713.1	Bifidobacterium breve	1	0
CP006714.1	Bifidobacterium breve	1	0
CP006716.1	Bifidobacterium breve	1	0
CP000303.1	Bifidobacterium breve	1	0
AP012325.1	Bifidobacterium catenulatum	1	0
CP007287.1	Bifidobacterium coryneforme	0	0
CP001750.1	Bifidobacterium dentium	1	0
AP012326.1	Bifidobacterium dentium	1	0
CP006018.1	Bifidobacterium indicum	0	0
AP012327.1	Bifidobacterium catenulatum	1	0
CP007456.1	Bifidobacterium kashiwanohense	1	0
AP014658.1	Bifidobacterium longum	0	0
CP008885.1	Bifidobacterium longum	0	0
CP000605.1	Bifidobacterium longum	0	0
AE014295.3	Bifidobacterium longum	0	0
AP010890.1	Bifidobacterium longum	0	0
AP010889.1	Bifidobacterium longum	0	0
CP001095.1	Bifidobacterium longum	0	0
CP002286.1	Bifidobacterium longum	0	0
FP929034.1	Bifidobacterium longum	0	0
CP006741.1	Bifidobacterium longum	0	0
AP010888.1	Bifidobacterium longum	0	0
CP002010.1	Bifidobacterium longum	0	0
CP002794.1	Bifidobacterium longum	0	0
AP012330.1	Bifidobacterium pseudocatenulatum	1	0
CP007457.1	Bifidobacterium pseudolongum	0	0
AP012331.1	Bifidobacterium scardovii	0	0
CP004346.1	Bifidobacterium thermophilum	1	0
FO117623.1	Blastococcus saxobsidens	1	0
CP003015.1	Blattabacterium sp.	0	0
CP003535.1	Blattabacterium sp.	0	0
CP003605.1	Blattabacterium sp.	0	0
CP001487.1	Blattabacterium sp.	0	0
CP003000.1	Blattabacterium sp.	0	0
CP005488.1	Blattabacterium sp.	0	0
AP012548.1	Blattabacterium cuenoti	0	0
CP001429.2	Blattabacterium sp.	0	0
CP010049.1	Blochmannia endosymbiont	0	0
CP010048.1	Blochmannia endosymbiont	0	0
AM167904.1	Bordetella avium	1	0
AP014582.1	Bordetella bronchiseptica	1	0
BX470250.1	Bordetella bronchiseptica	0	0
HE965806.1	Bordetella bronchiseptica	1	0
HE965807.1	Bordetella bronchiseptica	1	0
CP007495.1	Bordetella holmesii	0	1
CP007494.1	Bordetella holmesii	0	1
BX470249.1	Bordetella parapertussis	0	0
HE965803.1	Bordetella parapertussis	1	0
BX470248.1	Bordetella pertussis	0	0
CP010323.1	Bordetella pertussis	0	0
HE965805.1	Bordetella pertussis	0	0
CP009751.1	Bordetella pertussis	0	0
CP009752.1	Bordetella pertussis	0	0
CP002695.1	Bordetella pertussis	0	0
AM902716.1	Bordetella petrii	1	0
CP003882.1	Borreliella afzelii	0	0
CP009058.1	Borreliella afzelii	0	0
CP000395.1	Borreliella afzelii	0	0
CP002933.1	Borreliella afzelii	0	0
CP009212.1	Borreliella afzelii	0	0
CP005829.1	Borrelia anserina	0	0
CP000013.1	Borreliella bavariensis	0	0
CP002746.1	Borreliella bissettii	0	0
CP009656.1	Borreliella burgdorferi	0	0
AE000783.1	Borreliella burgdorferi	0	0
CP005925.1	Borreliella burgdorferi	0	0
CP002312.1	Borreliella burgdorferi	0	0
CP002228.1	Borreliella burgdorferi	0	0
CP001205.1	Borreliella burgdorferi	0	0
CP009910.1	Borreliella chilensis	0	0
CP005745.1	Borrelia coriaceae	0	0
CP004267.1	Borrelia crocidurae	0	0
CP003426.1	Borrelia crocidurae	0	0
CP000976.1	Borrelia duttonii	0	0
CP003151.1	Borreliella garinii	0	0
CP003866.1	Borreliella garinii	0	0
CP007564.1	Borreliella garinii	0	0
CP000048.1	Borrelia hermsii	0	0
CP005680.1	Borrelia hermsii	0	0
CP005706.1	Borrelia hermsii	0	0
CP004146.1	Borrelia hermsii	0	0
CP010308.1	Borrelia miyamotoi	0	0
CP004217.1	Borrelia miyamotoi	0	0
CP006647.2	Borrelia miyamotoi	0	0
CP007022.1	Borrelia parkeri	0	0
CP005851.1	Borrelia parkeri	0	0
CP000993.1	Borrelia recurrentis	0	0
CP000049.1	Borrelia turicatae	0	0
CP009117.1	Borreliella valaisiana	0	0
CP001643.1	Brachybacterium faecium	1	0
CP001357.1	Brachyspira hyodysenteriae	0	0
CP002874.1	Brachyspira intermedia	0	0
CP001959.1	Brachyspira murdochii	0	0
CP002025.1	Brachyspira pilosicoli	0	0
CP003490.1	Brachyspira pilosicoli	0	0
CP002873.1	Brachyspira pilosicoli	0	0
HE793032.1	Brachyspira pilosicoli	0	0
AP014685.1	Bradyrhizobium diazoefficiens	1	0
BA000040.2	Bradyrhizobium diazoefficiens	0	0
CP010313.1	Bradyrhizobium japonicum	1	0
AP012206.1	Bradyrhizobium japonicum	1	0
AP012603.1	Bradyrhizobium oligotrophicum	0	0
CP000494.1	Bradyrhizobium sp.	0	0
CU234118.1	Bradyrhizobium sp.	0	0
AP012279.1	Bradyrhizobium cosmicum	0	0
AP008955.1	Brevibacillus brevis	1	0
CP007806.1	Brevibacillus laterosporus	1	0
CP002102.1	Brevundimonas subvibrioides	0	0
AM040264.1	Brucella abortus	2	0
AM040265.1	Brucella abortus	0	0
CP003176.1	Brucella abortus	2	0
CP003177.1	Brucella abortus	0	0
AE017223.1	Brucella abortus	0	0
AE017224.1	Brucella abortus	0	0
CP000887.1	Brucella abortus	2	0
CP000888.1	Brucella abortus	0	0
CP000872.1	Brucella canis	2	0
CP000873.1	Brucella canis	0	0
CP003174.1	Brucella canis	0	0
CP003175.1	Brucella canis	0	0
CP001488.1	Brucella melitensis	2	0
CP001489.1	Brucella melitensis	0	0
AE008917.1	Brucella melitensis	2	0
AE008918.1	Brucella melitensis	0	0
CP001851.1	Brucella melitensis	2	0
CP002459.1	Brucella melitensis	2	0
CP002931.1	Brucella melitensis	2	0
CP002932.1	Brucella melitensis	0	0
CP001578.1	Brucella microti	2	0
CP001579.1	Brucella microti	0	0
CP000708.1	Brucella ovis	2	0
CP000709.1	Brucella ovis	0	0
AE014291.4	Brucella suis	2	0
AE014292.2	Brucella suis	0	0
CP000911.1	Brucella suis	2	0
CP000912.1	Brucella suis	0	0
CP003128.1	Brucella suis	2	0
CP003129.1	Brucella suis	0	0
CP001817.1	Buchnera aphidicola	0	0
CP000263.1	Buchnera aphidicola	0	0
CP001161.1	Buchnera aphidicola	0	0
CP002645.1	Buchnera aphidicola	1	0
BA000003.2	Buchnera aphidicola	0	0
AE016826.1	Buchnera aphidicola	0	0
CP002703.1	Buchnera aphidicola	1	0
CP002701.1	Buchnera aphidicola	1	0
CP002303.1	Buchnera aphidicola	0	0
CP002302.1	Buchnera aphidicola	0	0
CP002300.1	Buchnera aphidicola	0	0
AE013218.1	Buchnera aphidicola	0	0
CP002301.1	Buchnera aphidicola	0	0
CP001158.1	Buchnera aphidicola	0	0
CP002648.1	Buchnera aphidicola	0	0
CP002697.1	Buchnera aphidicola	1	0
CP002699.1	Buchnera aphidicola	1	0
CP000440.1	Burkholderia ambifaria	1	0
CP000441.1	Burkholderia ambifaria	0	0
CP000442.1	Burkholderia ambifaria	0	0
CP001025.1	Burkholderia ambifaria	1	0
CP001026.1	Burkholderia ambifaria	0	0
CP001027.1	Burkholderia ambifaria	0	0
CP000378.1	Burkholderia cenocepacia	0	0
CP000379.1	Burkholderia cenocepacia	0	0
CP000380.1	Burkholderia cenocepacia	1	0
HG938370.1	Burkholderia cenocepacia	1	0
HG938371.2	Burkholderia cenocepacia	0	0
HG938372.1	Burkholderia cenocepacia	0	0
CP000458.1	Burkholderia cenocepacia	1	0
CP000459.1	Burkholderia cenocepacia	0	0
CP000460.1	Burkholderia cenocepacia	0	0
AM747720.1	Burkholderia cenocepacia	1	0
AM747721.1	Burkholderia cenocepacia	0	0
AM747722.1	Burkholderia cenocepacia	0	0
CP000958.1	Burkholderia cenocepacia	1	0
CP000959.1	Burkholderia cenocepacia	1	0
CP000960.1	Burkholderia cenocepacia	0	0
CP011301.1	Burkholderia cepacia	1	0
CP002599.1	Burkholderia gladioli	2	0
CP001503.2	Burkholderia glumae	1	0
CP001504.2	Burkholderia glumae	1	0
CP000151.1	Burkholderia lata	1	0
CP000152.1	Burkholderia lata	0	0
CP000150.1	Burkholderia lata	0	0
CP000010.1	Burkholderia mallei	1	0
CP000011.2	Burkholderia mallei	0	0
CP000545.1	Burkholderia mallei	0	0
CP000546.1	Burkholderia mallei	1	0
CP000547.1	Burkholderia mallei	0	0
CP000548.1	Burkholderia mallei	1	0
CP000525.1	Burkholderia mallei	0	0
CP000526.1	Burkholderia mallei	1	0
AP009385.1	Burkholderia multivorans	1	0
AP009386.1	Burkholderia multivorans	0	0
AP009387.1	Burkholderia multivorans	0	0
CP000868.1	Burkholderia multivorans	1	0
CP000869.1	Burkholderia multivorans	0	0
CP000870.1	Burkholderia multivorans	0	0
CP001043.1	Paraburkholderia phymatum	1	0
CP001044.1	Paraburkholderia phymatum	0	0
CP001052.1	Paraburkholderia phytofirmans	1	0
CP001053.1	Paraburkholderia phytofirmans	1	0
CP009585.1	Burkholderia pseudomallei	1	0
CP009586.1	Burkholderia pseudomallei	1	0
CP000570.1	Burkholderia pseudomallei	1	0
CP000571.1	Burkholderia pseudomallei	0	0
CP000572.1	Burkholderia pseudomallei	1	0
CP000573.1	Burkholderia pseudomallei	0	0
CM000774.1	Burkholderia pseudomallei	0	0
CM000775.1	Burkholderia pseudomallei	0	0
CM000832.1	Burkholderia pseudomallei	0	0
CM000833.1	Burkholderia pseudomallei	0	0
CP000124.1	Burkholderia pseudomallei	1	0
CP000125.1	Burkholderia pseudomallei	0	0
BX571965.1	Burkholderia pseudomallei	1	0
BX571966.1	Burkholderia pseudomallei	1	0
CP001408.1	Burkholderia pseudomallei	1	0
FR687359.1	Paraburkholderia rhizoxinica	1	0
CP002519.1	Burkholderia sp.	2	0
CP002520.1	Burkholderia sp.	0	0
CP002013.1	Paraburkholderia atlantica	1	0
CP002014.1	Paraburkholderia atlantica	0	0
CP002015.1	Paraburkholderia atlantica	1	0
CP002217.1	Burkholderia sp.	1	0
CP002218.1	Burkholderia sp.	0	0
AP013058.1	Burkholderia insecticola	1	0
AP013059.1	Burkholderia insecticola	0	0
AP013060.1	Burkholderia insecticola	0	0
AP014576.1	Burkholderia sp.	1	0
AP014577.1	Burkholderia sp.	0	0
AP014578.1	Burkholderia sp.	1	0
CP003087.1	Burkholderia sp.	1	0
CP003088.1	Burkholderia sp.	0	0
CP003089.1	Burkholderia sp.	1	0
CP000086.1	Burkholderia thailandensis	1	0
CP000085.1	Burkholderia thailandensis	0	0
CM000438.1	Burkholderia thailandensis	0	0
CM000439.1	Burkholderia thailandensis	0	0
CP000614.1	Burkholderia vietnamiensis	1	0
CP000615.1	Burkholderia vietnamiensis	0	0
CP000616.1	Burkholderia vietnamiensis	0	0
CP000270.1	Paraburkholderia xenovorans	1	0
CP000271.1	Paraburkholderia xenovorans	1	0
CP000272.1	Paraburkholderia xenovorans	0	0
FP929060.1	butyrate-producing bacterium	0	0
FP929062.1	butyrate-producing bacterium	0	1
FP929061.1	Anaerostipes hadrus	0	0
FP929036.1	Butyrivibrio fibrisolvens	1	0
CP001810.1	Butyrivibrio proteoclasticus	0	0
CP001811.1	Butyrivibrio proteoclasticus	1	0
AE008691.1	Caldanaerobacter subterraneus	1	0
CP001393.1	Caldicellulosiruptor bescii	0	0
CP002219.1	Caldicellulosiruptor hydrothermalis	0	0
CP002326.1	Caldicellulosiruptor kristjanssonii	0	0
CP002330.1	Caldicellulosiruptor kronotskyensis	0	0
CP003001.1	Caldicellulosiruptor lactoaceticus	0	0
CP002164.1	Caldicellulosiruptor obsidiansis	0	0
CP002216.1	Caldicellulosiruptor owensensis	0	0
CP000679.1	Caldicellulosiruptor saccharolyticus	0	0
AP012337.1	Caldilinea aerophila	0	0
AP012051.1	Caldisericum exile	0	0
CP002347.1	Calditerrivibrio nitroreducens	0	0
CP003610.1	Calothrix sp.	0	0
CP003943.1	Calothrix sp.	0	0
AP009247.1	Candidatus Vesicomyosocius	0	1
CP006702.1	Campylobacter coli	1	0
HG326877.1	Campylobacter coli	1	0
CP004066.1	Campylobacter coli	1	0
CP007183.1	Campylobacter coli	1	0
CP007181.1	Campylobacter coli	1	0
CP007179.1	Campylobacter coli	1	0
CP000792.1	Campylobacter concisus	3	0
CP000767.1	Campylobacter curvus	2	0
CP008808.1	Campylobacter fetus	1	0
CP000487.1	Campylobacter fetus	1	0
CP009226.1	Campylobacter fetus	1	0
CP006833.1	Campylobacter fetus	1	0
CP008810.1	Campylobacter fetus	1	0
CP006999.1	Campylobacter fetus	1	0
HG004426.1	Campylobacter fetus	1	0
HG004427.1	Campylobacter fetus	0	0
CP000776.1	Campylobacter hominis	1	0
CP009043.1	Campylobacter iguaniorum	1	0
CP007770.1	Campylobacter insulaenigrae	1	0
HG428754.1	Campylobacter jejuni	1	0
CP000025.1	Campylobacter jejuni	1	0
CP000768.1	Campylobacter jejuni	1	0
CP008787.1	Campylobacter jejuni	1	0
CP010301.1	Campylobacter jejuni	1	0
CP010306.1	Campylobacter jejuni	1	0
CP010307.1	Campylobacter jejuni	1	0
CP010072.1	Campylobacter jejuni	1	0
CP010058.1	Campylobacter jejuni	1	0
CP006729.2	Campylobacter jejuni	1	0
CP000538.1	Campylobacter jejuni	1	0
CM000855.1	Campylobacter jejuni	0	0
CM000854.1	Campylobacter jejuni	0	0
CP000814.1	Campylobacter jejuni	1	0
CP005388.1	Campylobacter jejuni	1	0
CP006851.1	Campylobacter jejuni	1	0
CP001876.1	Campylobacter jejuni	1	0
CP002029.1	Campylobacter jejuni	1	0
CP001900.1	Campylobacter jejuni	1	0
AL111168.1	Campylobacter jejuni	1	0
HE978252.1	Campylobacter jejuni	1	0
CP006689.1	Campylobacter jejuni	1	0
CP006685.1	Campylobacter jejuni	1	0
CP006686.1	Campylobacter jejuni	1	0
CP006687.1	Campylobacter jejuni	1	0
CP006688.1	Campylobacter jejuni	1	0
CP003871.2	Campylobacter jejuni	1	0
CP005081.1	Campylobacter jejuni	1	0
CP001960.1	Campylobacter jejuni	1	0
CP007776.1	Campylobacter lari	2	0
CP007775.1	Campylobacter lari	2	0
CP000932.1	Campylobacter lari	1	0
CP007777.1	Campylobacter lari	1	0
CP007778.1	Campylobacter lari	1	0
CP007771.1	Campylobacter lari	1	0
CP007766.1	Campylobacter peloridis	1	0
CP007769.1	Campylobacter sp.	2	0
CP007772.1	Campylobacter subantarcticus	1	0
CP007773.1	Campylobacter subantarcticus	1	0
CP007774.1	Campylobacter volucris	1	0
CP006914.1	candidate division	0	0
CP001715.1	Candidatus Accumulibacter	1	0
CP001102.1	Candidatus Amoebophilus	0	0
AP012202.1	Candidatus Arthromitus	0	0
AP012209.1	Candidatus Arthromitus	0	0
CP008713.1	Candidatus Arthromitus	0	0
AP012210.1	Candidatus Arthromitus	0	0
CP001842.1	Candidatus Atelocyanobacterium	0	0
AP010656.1	Candidatus Azobacteroides	0	0
HG793133.1	Candidatus Babela	0	0
CP000238.1	Baumannia cicadellinicola	0	0
CP008985.1	Candidatus Baumannia	0	0
CP003903.1	Candidatus Blochmannia	0	0
BX248583.1	Candidatus Blochmannia	0	0
CP000016.1	Candidatus Blochmannia	0	0
CP002189.2	Candidatus Blochmannia	0	0
CP008936.1	Candidatus Paracaedimonas	0	0
CP003541.1	Candidatus Carsonella	0	0
CP003542.1	Candidatus Carsonella	0	0
CP003467.1	Candidatus Carsonella	0	0
CP003543.1	Candidatus Carsonella	0	0
CP003544.1	Candidatus Carsonella	0	0
CP003545.1	Candidatus Carsonella	0	0
AP009180.1	Candidatus Carsonella	0	0
CU466930.1	Candidatus Cloacimonas	1	0
CP000860.1	Candidatus Desulforudis	0	0
CP003539.1	Candidatus Endolissoclinum	0	0
CP006745.1	Candidatus Endolissoclinum	0	0
LM655252.1	Candidatus Evansia	0	0
CP001277.1	Candidatus Hamiltonella	0	0
CP007232.1	Candidatus Hodgkinia	0	0
CP007233.1	Candidatus Hodgkinia	0	0
CP008699.1	Candidatus Hodgkinia	0	0
CP001226.1	Candidatus Hodgkinia	0	0
CP003978.1	Candidatus Kinetoplastibacterium	0	0
CP003804.1	Candidatus Kinetoplastibacterium	0	0
CP003803.1	Candidatus Kinetoplastibacterium	0	0
CP003806.1	Candidatus Kinetoplastibacterium	0	0
CP003805.1	Candidatus Kinetoplastibacterium	0	0
CP000360.1	Candidatus Koribacter	0	0
CP006604.1	Candidatus Liberibacter	0	0
CP004005.1	Candidatus Liberibacter	0	0
AP014595.1	Candidatus Liberibacter	0	0
CP001677.5	Candidatus Liberibacter	0	0
CP002371.1	Candidatus Liberibacter	0	0
FP565575.1	Candidatus Methylomirabilis	0	0
CP002130.1	Candidatus Midichloria	0	0
CP002243.1	Candidatus Moranella	0	0
CP003881.1	Candidatus Moranella	0	0
CP007711.1	Candidatus Mycoplasma	0	0
CP003731.1	Candidatus Mycoplasma	0	0
CP006059.1	Candidatus Nasuia	0	0
FP929003.1	Nitrospira defluvii	0	0
AP012554.1	Candidatus Pantoea	0	0
CP010907.1	Candidatus Pantoea	0	0
CP008941.1	Candidatus Paracaedibacter	0	0
CP002511.1	Candidatus Pelagibacter	0	0
CP000084.1	Candidatus Pelagibacter	0	0
AM422018.1	Candidatus Phytoplasma	0	0
CP002548.1	Strawberry lethal	0	0
CU469464.1	Candidatus Phytoplasma	0	0
CP003708.1	Candidatus Portiera	0	0
CP003868.1	Candidatus Portiera	0	0
CP003835.1	Candidatus Portiera	0	0
CP003867.1	Candidatus Portiera	0	0
CP007563.1	Candidatus Portiera	0	0
CP004358.1	Candidatus Portiera	0	0
CP003468.1	Candidatus Profftella	0	0
BX908798.1	Candidatus Protochlamydia	0	0
CP001751.1	Candidatus Puniceispirillum	0	0
CP003334.1	Rickettsia amblyommatis	0	0
CP001085.1	Candidatus Riesia	0	0
CP000488.1	Candidatus Ruthia	0	0
CP006915.1	Candidatus Saccharibacteria	0	0
CP007496.1	Candidatus Nanosynbacter	0	0
CP005957.1	Candidatus Saccharimonas	0	0
CP006568.1	Candidatus Sodalis	1	0
CP000473.1	Candidatus Solibacter	0	1
CP007234.1	Candidatus Sulcia	0	0
CP008986.1	Candidatus Sulcia	0	0
CP010105.1	Candidatus Sulcia	0	0
CP002163.1	Candidatus Sulcia	0	0
CP001981.1	Candidatus Sulcia	0	0
CP000770.2	Candidatus Sulcia	0	0
AP013293.1	Candidatus Sulcia	0	0
CP001605.1	Candidatus Sulcia	0	0
CP006060.1	Candidatus Sulcia	0	0
CP003920.1	Candidatus Sulfuricurvum	0	1
CP004885.1	Candidatus Symbiobacter	1	0
CP003982.1	Candidatus Tremblaya	0	0
CP002244.1	Candidatus Tremblaya	0	0
CP002918.1	Candidatus Tremblaya	0	0
CP003263.1	Candidatus Uzinura	0	0
CP002161.1	Candidatus Zinderia	0	0
CP002113.1	Capnocytophaga canimorsus	1	0
CP001632.1	Capnocytophaga ochracea	1	0
CP000141.1	Carboxydothermus hydrogenoformans	0	0
HE983995.1	Cardinium endosymbiont	0	0
HE999757.2	Carnobacterium maltaromaticum	1	0
CP002563.1	Carnobacterium sp.	1	0
CP006812.1	Carnobacterium inhibens	1	0
CP001700.1	Catenulispora acidiphila	0	0
CP002008.1	Caulobacter segnis	0	0
CP000927.1	Caulobacter sp.	0	0
AE005673.1	Caulobacter vibrioides	0	0
CP001340.1	Caulobacter vibrioides	0	0
CP009451.1	Cedecea neteri	2	0
CP009458.1	Cedecea neteri	1	0
CP009459.1	Cedecea neteri	1	0
CP009460.1	Dickeya fangzhongdai	2	0
CP004393.1	Celeribacter indicus	0	1
CP002666.1	Cellulomonas fimi	0	0
CP001964.1	Cellulomonas flavigena	0	0
CP002453.1	Cellulophaga algicola	1	0
CP009976.1	Cellulophaga baltica	0	0
CP009239.1	Cellulophaga lytica	0	0
CP002534.1	Cellulophaga lytica	0	0
CP002582.1	Cellulosilyticum lentocellum	1	0
CP000934.1	Cellvibrio japonicus	0	0
CP003600.1	Chamaesiphon minutus	0	0
CP000390.1	Chelativorans sp.	0	0
CP001699.1	Chitinophaga pinensis	0	0
CP006571.1	Chlamydia avium	0	0
CP009608.1	Chlamydia muridarum	0	0
CP009609.1	Chlamydia muridarum	0	0
CP007217.1	Chlamydia muridarum	0	0
CP009760.1	Chlamydia muridarum	0	0
CP006974.1	Chlamydia muridarum	0	0
AE002160.2	Chlamydia muridarum	0	0
CP007276.1	Chlamydia muridarum	0	0
CP006975.1	Chlamydia muridarum	0	0
CP004035.1	Chlamydia pecorum	0	0
CP004033.1	Chlamydia pecorum	0	0
CP004034.1	Chlamydia pecorum	0	0
CP002608.1	Chlamydia pecorum	0	0
AE002161.1	Chlamydia pneumoniae	0	0
AE001363.1	Chlamydia pneumoniae	0	0
BA000008.3	Chlamydia pneumoniae	0	0
CP001713.1	Chlamydia pneumoniae	0	0
AE009440.1	Chlamydia pneumoniae	0	0
CP002805.1	Chlamydia psittaci	0	0
HF545614.1	Chlamydia psittaci	0	0
CP002806.1	Chlamydia psittaci	0	0
CP002586.1	Chlamydia psittaci	0	0
CP002549.1	Chlamydia psittaci	0	0
CP002807.1	Chlamydia psittaci	0	0
CP003790.1	Chlamydia psittaci	0	0
CP002804.1	Chlamydia psittaci	0	0
CP003797.1	Chlamydia psittaci	0	0
CP003791.1	Chlamydia psittaci	0	0
CP003795.1	Chlamydia psittaci	0	0
CP002744.1	Chlamydia psittaci	0	0
CP003792.1	Chlamydia psittaci	0	0
CP003798.1	Chlamydia psittaci	0	0
FQ482149.1	Chlamydia psittaci	0	0
CP003793.1	Chlamydia psittaci	0	0
CP003796.1	Chlamydia psittaci	0	0
CP003794.1	Chlamydia psittaci	0	0
FM872306.1	Chlamydia trachomatis	0	0
CP006676.1	Chlamydia trachomatis	0	0
CP006671.1	Chlamydia trachomatis	0	0
CP006673.1	Chlamydia trachomatis	0	0
CP006680.1	Chlamydia trachomatis	0	0
CP009923.1	Chlamydia trachomatis	0	0
CP009925.1	Chlamydia trachomatis	0	0
AM884176.1	Chlamydia trachomatis	0	0
CP002401.1	Chlamydia trachomatis	0	0
CP000051.1	Chlamydia trachomatis	0	0
FM872308.1	Chlamydia trachomatis	0	0
FM872307.1	Chlamydia trachomatis	0	0
CP006945.1	Chlamydia trachomatis	0	0
CP002052.1	Chlamydia trachomatis	0	0
CP002054.1	Chlamydia trachomatis	0	0
AE001273.1	Chlamydia trachomatis	0	0
CP001886.1	Chlamydia trachomatis	0	0
CP001890.1	Chlamydia trachomatis	0	0
HE601801.1	Chlamydia trachomatis	0	0
CP006674.1	Chlamydia trachomatis	0	0
HE601804.1	Chlamydia trachomatis	0	0
HE601805.1	Chlamydia trachomatis	0	0
CP001930.1	Chlamydia trachomatis	0	0
CP001887.1	Chlamydia trachomatis	0	0
CP001889.1	Chlamydia trachomatis	0	0
CP001888.1	Chlamydia trachomatis	0	0
HF562298.1	Chlamydia trachomatis	0	0
HF562300.1	Chlamydia trachomatis	0	0
CP002680.1	Chlamydia trachomatis	0	0
CP003965.1	Chlamydia trachomatis	0	0
CP003963.1	Chlamydia trachomatis	0	0
AM884177.2	Chlamydia trachomatis	0	0
CP002024.1	Chlamydia trachomatis	0	0
CP002677.1	Chlamydia trachomatis	0	0
CP002673.1	Chlamydia trachomatis	0	0
CP002671.1	Chlamydia trachomatis	0	0
CP002678.1	Chlamydia trachomatis	0	0
CP002674.1	Chlamydia trachomatis	0	0
CP002675.1	Chlamydia trachomatis	0	0
CP002679.1	Chlamydia trachomatis	0	0
CP002681.1	Chlamydia trachomatis	0	0
CP002676.1	Chlamydia trachomatis	0	0
CP002672.1	Chlamydia trachomatis	0	0
CP002682.1	Chlamydia trachomatis	0	0
FN652779.2	Chlamydia trachomatis	0	0
CR848038.1	Chlamydia abortus	0	0
AE015925.1	Chlamydia caviae	0	0
AP006861.1	Chlamydia felis	0	0
CP002514.1	Chloracidobacterium thermophilum	0	1
CP002515.1	Chloracidobacterium thermophilum	0	0
CP001099.1	Chlorobaculum parvum	0	0
AE006470.1	Chlorobaculum tepidum	0	0
CP000108.1	Chlorobium chlorochromatii	0	0
CP001097.1	Chlorobium limicola	1	0
CP001101.1	Chlorobium phaeobacteroides	0	0
CP000492.1	Chlorobium phaeobacteroides	0	0
CP000607.1	Chlorobium phaeovibrioides	0	0
CP001337.1	Chloroflexus aggregans	1	0
CP000909.1	Chloroflexus aurantiacus	1	0
CP001364.1	Chloroflexus aurantiacus	1	0
CP001100.1	Chloroherpeton thalassium	0	1
AE016825.1	Chromobacterium violaceum	1	0
CP000285.1	Chromohalobacter salexigens	1	0
CP003597.1	Chroococcidiopsis thermalis	0	0
AP014624.1	Chryseobacterium sp.	1	0
HF951689.1	Chthonomonas calidirosea	0	0
CP011132.1	Citrobacter amalonaticus	2	0
CP007557.1	Citrobacter freundii	1	0
CP000822.1	Citrobacter koseri	2	0
FN543502.1	Citrobacter rodentium	3	0
CP011043.1	Clavibacter michiganensis	0	0
AM711867.1	Clavibacter michiganensis	1	0
HE614873.1	Clavibacter michiganensis	1	0
AM849034.1	Clavibacter michiganensis	1	0
AE001437.1	Clostridium acetobutylicum	1	0
CP002660.1	Clostridium acetobutylicum	1	0
CP002118.1	Clostridium acetobutylicum	1	0
CP006763.1	Clostridium autoethanogenum	0	0
CP006905.1	Clostridium baratii	1	0
CP006777.1	Clostridium beijerinckii	1	0
CP000721.1	Clostridium beijerinckii	1	0
AP014696.1	Clostridium botulinum	1	0
CP010521.1	Clostridium botulinum	1	0
CP010520.1	Clostridium botulinum	1	0
CP006903.1	Clostridium botulinum	1	0
CP001581.1	Clostridium botulinum	1	0
CP000962.1	Clostridium botulinum	1	0
AM412317.1	Clostridium botulinum	1	0
CP000726.1	Clostridium botulinum	1	0
CP000727.1	Clostridium botulinum	1	0
CP000939.1	Clostridium botulinum	1	0
FR745875.1	Clostridium botulinum	1	0
CP001056.1	Clostridium botulinum	1	0
CP001083.1	Clostridium botulinum	1	0
CP002410.1	Clostridium botulinum	1	0
CP006907.1	Clostridium botulinum	1	0
CP006908.1	Clostridium botulinum	1	0
CP001078.1	Clostridium botulinum	1	0
CP002011.1	Clostridium botulinum	1	0
CP000728.1	Clostridium botulinum	1	0
FR773526.1	Clostridium botulinum	1	0
CP002160.1	Clostridium cellulovorans	1	0
CP000673.1	Clostridium kluyveri	0	0
AP009049.1	Clostridium kluyveri	0	0
CP001666.1	Clostridium ljungdahlii	0	0
CP000382.1	Clostridium novyi	0	0
CP003261.1	Clostridium pasteurianum	1	0
CP009267.1	Clostridium pasteurianum	1	0
CP000246.1	Clostridium perfringens	1	0
CP000312.1	Clostridium perfringens	1	0
BA000016.3	Clostridium perfringens	1	0
CP006721.1	Clostridium saccharobutylicum	1	0
CP004121.1	Clostridium saccharoperbutylacetonicum	1	0
CP009933.1	Clostridium scatologenes	1	0
CP003259.1	Clostridium sp.	0	0
HG917868.1	Clostridium bornimense	1	0
HG917869.1	Clostridium bornimense	0	0
AP012212.1	Clostridium sp.	0	0
CP009225.1	Clostridium sporogenes	1	0
HG530135.1	Clostridium tetani	1	0
AE015927.1	Clostridium tetani	1	0
CP009962.1	Collimonas arenae	2	1
CP002745.1	Collimonas fungivorans	1	1
CP000083.1	Colwellia psychrerythraea	1	0
AP014568.1	Serpentinomonas raichei	1	0
AP014569.1	Serpentinomonas mccroryi	1	0
CP001220.2	Comamonas thiooxydans	2	0
CP006704.1	Comamonas testosteroni	2	0
CP001854.1	Conexibacter woesei	2	0
FP929038.1	Coprococcus catus	0	0
FP929039.1	Coprococcus sp.	0	0
CP001145.1	Coprothermobacter proteolyticus	0	0
CP001998.1	Coraliomargarita akajimensis	0	0
CP003389.1	Corallococcus coralloides	2	0
CP009302.1	Berryella intestinalis	1	0
CP002628.1	Coriobacterium glomerans	1	0
CP006365.1	Corynebacterium argentoratense	1	0
CP008944.1	Corynebacterium atypicum	1	0
CP001601.1	Corynebacterium aurimucosum	1	0
CP004354.1	Corynebacterium callunae	2	0
CP011311.1	Corynebacterium camporealensis	2	0
CP004350.1	Corynebacterium casei	1	0
CP003206.1	Corynebacterium diphtheriae	2	0
CP003207.1	Corynebacterium diphtheriae	2	0
CP003209.1	Corynebacterium diphtheriae	2	0
CP003210.1	Corynebacterium diphtheriae	2	0
CP003211.1	Corynebacterium diphtheriae	2	0
CP003212.1	Corynebacterium diphtheriae	2	0
CP003213.1	Corynebacterium diphtheriae	2	0
CP003214.1	Corynebacterium diphtheriae	2	0
CP003215.1	Corynebacterium diphtheriae	2	0
CP003208.1	Corynebacterium diphtheriae	2	0
BX248353.1	Corynebacterium diphtheriae	0	0
CP003216.1	Corynebacterium diphtheriae	2	0
CP003217.1	Corynebacterium diphtheriae	2	0
CP006764.1	Corynebacterium doosanense	2	0
BA000035.2	Corynebacterium efficiens	2	0
CP007156.1	Corynebacterium falsenii	0	0
CT009589.1	Corynebacterium glutamicum	0	0
CP007724.1	Corynebacterium glutamicum	1	0
CP007722.1	Corynebacterium glutamicum	1	0
CP010451.1	Corynebacterium glutamicum	1	0
BA000036.3	Corynebacterium glutamicum	1	0
BX927147.1	Corynebacterium glutamicum	0	0
HE802067.1	Corynebacterium glutamicum	1	0
CP005959.1	Corynebacterium glutamicum	1	0
AP009044.1	Corynebacterium glutamicum	1	0
CP004047.1	Corynebacterium glutamicum	1	0
CP004048.1	Corynebacterium glutamicum	1	0
CP006842.1	Corynebacterium glyciniphilum	1	0
CP003697.1	Corynebacterium halotolerans	2	0
CP005286.1	Corynebacterium humireducens	1	0
CP009211.1	Corynebacterium imitans	1	0
CR931997.1	Corynebacterium jeikeium	1	0
CP001620.1	Corynebacterium kroppenstedtii	1	0
CP011312.1	Corynebacterium kutscheri	2	0
CP007790.1	Corynebacterium marinum	1	0
CP003924.1	Corynebacterium maris	1	0
CP008922.1	Corynebacterium pseudotuberculosis	1	0
CP008923.1	Corynebacterium pseudotuberculosis	1	0
CP008924.1	Corynebacterium pseudotuberculosis	1	0
CP010889.1	Corynebacterium pseudotuberculosis	2	0
CP009927.1	Corynebacterium pseudotuberculosis	2	0
CP003082.1	Corynebacterium pseudotuberculosis	2	0
CP003152.1	Corynebacterium pseudotuberculosis	1	0
CP003421.1	Corynebacterium pseudotuberculosis	2	0
CP003062.1	Corynebacterium pseudotuberculosis	2	0
CP003540.2	Corynebacterium pseudotuberculosis	2	0
CP003407.1	Corynebacterium pseudotuberculosis	2	0
CP003077.1	Corynebacterium pseudotuberculosis	2	0
CP001809.2	Corynebacterium pseudotuberculosis	2	0
CP001829.1	Corynebacterium pseudotuberculosis	2	0
CP003061.1	Corynebacterium pseudotuberculosis	2	0
CP003652.1	Corynebacterium pseudotuberculosis	1	0
CP002097.1	Corynebacterium pseudotuberculosis	2	0
CP002251.1	Corynebacterium pseudotuberculosis	2	0
CP003385.1	Corynebacterium pseudotuberculosis	2	0
CP002924.1	Corynebacterium pseudotuberculosis	2	0
CP002857.1	Corynebacterium resistens	1	0
CP010827.1	Corynebacterium singulare	1	0
CP008913.1	Corynebacterium sp.	1	0
CP003696.1	Corynebacterium terpenotabidum	1	0
CP009583.1	Corynebacterium ulcerans	2	0
CP009500.1	Corynebacterium ulcerans	2	0
CP009716.1	Corynebacterium ulcerans	2	0
CP011095.1	Corynebacterium ulcerans	2	0
AP012284.1	Corynebacterium ulcerans	2	0
CP002790.1	Corynebacterium ulcerans	2	0
CP002791.1	Corynebacterium ulcerans	2	0
CP009622.1	Corynebacterium ulcerans	2	0
AM942444.1	Corynebacterium urealyticum	1	0
CP004085.1	Corynebacterium urealyticum	1	0
CP009215.1	Corynebacterium ureicelerivorans	1	0
CP002917.1	Corynebacterium variabile	0	0
CP004353.1	Corynebacterium vitaeruminis	1	0
KC763631.1	Cotton leaf	0	0
KC763634.1	Cotton leaf	0	0
HE978347.1	Cotton leaf	0	0
HE978348.1	Cotton leaf	0	0
HF564603.1	Cotton leaf	0	0
HE978340.1	Cotton leaf	0	0
HE978344.1	Cotton leaf	0	0
HE978341.1	Cotton leaf	0	0
HF564604.1	Cotton leaf	0	0
HF564596.1	Cotton leaf	0	0
HE978342.1	Cotton leaf	0	0
HF564597.1	Cotton leaf	0	0
HF564598.1	Cotton leaf	0	0
HF564599.1	Cotton leaf	0	0
HF565180.1	Cotton leaf	0	0
HE978339.1	Cotton leaf	0	0
HE978343.1	Cotton leaf	0	0
HG825990.3	Coxiella burnetii	0	0
CP001019.1	Coxiella burnetii	0	0
CP001020.1	Coxiella burnetii	0	0
CP000733.1	Coxiella burnetii	0	0
CP000890.1	Coxiella burnetii	0	0
AE016828.2	Coxiella burnetii	0	0
LK937696.1	Coxiella burnetii	0	0
CP007541.1	Coxiella endosymbiont	0	0
CP003620.1	Crinalium epipsammum	0	0
CP002046.1	Croceibacter atlanticus	1	0
CP011047.1	Cronobacter sakazakii	1	0
CP000783.1	Cronobacter sakazakii	1	0
CP006731.1	Cronobacter malonaticus	1	0
CP003312.1	Cronobacter sakazakii	1	0
CP004091.1	Cronobacter sakazakii	1	0
CP001682.1	Cryptobacterium curtum	1	0
CP000352.1	Cupriavidus metallidurans	2	0
CP000353.2	Cupriavidus metallidurans	0	0
CP002877.1	Cupriavidus necator	3	0
CP002878.1	Cupriavidus necator	0	0
AM260479.1	Cupriavidus necator	2	0
AM260480.1	Cupriavidus necator	0	0
CP000090.1	Cupriavidus pinatubonensis	2	0
CP000091.1	Cupriavidus pinatubonensis	0	0
CU633749.1	Cupriavidus taiwanensis	2	0
CU633750.1	Cupriavidus taiwanensis	0	0
CP003947.1	Cyanobacterium aponinum	0	0
AP012549.1	cyanobacterium endosymbiont	0	0
CP003940.1	Cyanobacterium stanieri	0	0
CP003495.1	Cyanobium gracile	0	0
CP000806.1	Crocosphaera subtropica	0	0
CP000807.1	Crocosphaera subtropica	0	0
CP001291.1	Gloeothece citriformis	0	0
CP001344.1	Cyanothece sp.	0	0
CP002198.1	Gloeothece verrucosa	0	0
CP001287.1	Rippkaea orientalis	0	0
CP001701.1	Rippkaea orientalis	0	0
CP002955.1	Cyclobacterium marinum	1	0
CP003230.1	Cycloclasticus sp.	0	0
CP005996.1	Cycloclasticus zancles	0	0
CP003642.1	Cylindrospermum stagnale	0	0
CP000383.1	Cytophaga hutchinsonii	0	0
CP003944.1	Dactylococcopsis salina	0	0
CP000089.1	Dechloromonas aromatica	0	0
AP011529.1	Deferribacter desulfuricans	0	0
CP007033.1	Dehalobacter restrictus	0	0
CP003870.1	Dehalobacter sp.	0	0
CP003869.1	Dehalobacter sp.	0	0
CP000027.1	Dehalococcoides mccartyi	0	0
CP000688.1	Dehalococcoides mccartyi	0	0
CP004080.1	Dehalococcoides mccartyi	0	0
AJ965256.1	Dehalococcoides mccartyi	0	0
CP006949.1	Dehalococcoides mccartyi	0	0
CP006950.1	Dehalococcoides mccartyi	0	0
CP006951.1	Dehalococcoides mccartyi	0	0
CP004079.1	Dehalococcoides mccartyi	0	0
CP001924.1	Dehalococcoides mccartyi	0	0
CP006730.1	Dehalococcoides mccartyi	0	0
CP001827.1	Dehalococcoides mccartyi	0	0
AP014722.1	Dehalococcoides sp.	0	0
CP002084.1	Dehalogenimonas lykanthroporepellens	0	0
CP001114.1	Deinococcus deserti	1	0
CP000359.1	Deinococcus geothermalis	1	0
CP002191.1	Deinococcus gobiensis	1	0
CP002454.1	Deinococcus maricopensis	1	0
CP003382.1	Deinococcus peraridilitoris	1	0
CP002536.1	Deinococcus proteolyticus	1	0
AE000513.1	Deinococcus radiodurans	1	0
AE001825.1	Deinococcus radiodurans	0	0
CP010028.1	Deinococcus swuensis	1	0
CP000884.1	Delftia acidovorans	3	0
CP002735.1	Delftia sp.	3	0
CP001968.1	Denitrovibrio acetiphilus	1	0
CP008889.1	Dermacoccus nishinomiyaensis	1	0
CP002085.1	Desulfarculus baarsii	0	0
CP001322.1	Desulfatibacillum aliphaticivorans	0	0
CP003348.1	Desulfitobacterium dehalogenans	1	0
CP003344.1	Desulfitobacterium dichloroeliminans	1	0
CP001336.1	Desulfitobacterium hafniense	1	0
AP008230.1	Desulfitobacterium hafniense	1	0
CP007032.1	Desulfitobacterium metallireducens	1	0
CP002629.1	Desulfobacca acetoxidans	0	0
CP001087.1	Desulfobacterium autotrophicum	0	1
FO203503.1	Desulfobacula toluolica	0	1
CP002364.1	Desulfobulbus propionicus	0	0
CP003985.1	Desulfocapsa sulfexigens	0	1
CP000859.1	Desulfococcus oleovorans	0	0
CP001734.1	Desulfohalobium retbaense	0	1
CP001629.1	Desulfomicrobium baculatum	1	0
CP003360.1	Desulfomonile tiedjei	0	0
CP008803.1	Desulfonatronum thiodismutans	0	0
CP003639.1	Desulfosporosinus acidiphilus	1	0
CP003629.1	Desulfosporosinus meridiei	0	0
CP003108.1	Desulfosporosinus orientis	1	0
CR522870.1	Desulfotalea psychrophila	1	0
CP001720.1	Desulfofarcimen acetoxidans	0	0
CP002736.1	Desulfotomaculum nigrificans	1	0
CP003273.1	Desulfallas gibsoniae	0	0
CP002770.1	Desulfofundulus kuznetsovii	0	0
CP000612.1	Desulfotomaculum reducens	0	0
CP002780.1	Desulfotomaculum ruminis	0	0
CP002431.1	Pseudodesulfovibrio aespoeensis	1	0
CP003221.1	Desulfocurvibacter africanus	0	1
CP000112.1	Desulfovibrio alaskensis	0	0
CP003220.1	Desulfovibrio desulfuricans	1	0
CP001358.1	Desulfovibrio desulfuricans	1	0
FO203522.1	Desulfovibrio hydrothermalis	1	0
AP010904.1	Desulfovibrio magneticus	0	1
FO203427.1	Pseudodesulfovibrio piezophilus	1	0
CP001649.1	Desulfovibrio salexigens	1	0
CP000527.1	Desulfovibrio vulgaris	0	0
CP002297.1	Desulfovibrio vulgaris	0	0
CP001197.1	Desulfovibrio vulgaris	0	0
AE017285.1	Desulfovibrio vulgaris	0	0
CP007051.1	Desulfurella acetivorans	0	0
CP002432.1	Desulfurispirillum indicum	0	0
CP001940.1	Desulfurivibrio alkaliphilus	1	0
CP002543.1	Desulfurobacterium thermolithotrophum	0	0
CP000513.1	Dichelobacter nodosus	1	0
CP002038.1	Dickeya dadantii	2	0
CP001836.1	Dickeya zeae	2	0
CP001654.1	Dickeya paradisiaca	2	0
CP006929.1	Dickeya zeae	2	0
CP001655.1	Dickeya chrysanthemi	2	0
CP001146.1	Dictyoglomus thermophilum	0	0
CP001251.1	Dictyoglomus turgidum	0	0
CP000830.1	Dinoroseobacter shibae	0	0
CP002528.1	Dokdonia sp.	0	0
CP009301.1	Dokdonia sp.	0	0
CP007451.1	Draconibacterium orientale	1	0
CP001619.1	Dyadobacter fermentans	1	0
CP008884.1	Dyella japonica	0	1
CP007444.1	Dyella jiangningensis	0	1
CP003346.1	Echinicola vietnamensis	1	0
CP001600.2	Edwardsiella ictaluri	2	0
CP004141.1	Edwardsiella piscicida	2	0
CP006664.1	Edwardsiella anguillarum	2	0
CP001135.1	Edwardsiella tarda	2	0
CP002154.1	Edwardsiella tarda	2	0
CP001726.1	Eggerthella lenta	1	0
AP012211.1	Eggerthella sp.	0	0
CP000107.1	Ehrlichia canis	0	0
CP000236.1	Ehrlichia chaffeensis	0	0
CP007473.1	Ehrlichia chaffeensis	0	0
CP007475.1	Ehrlichia chaffeensis	0	0
CP007476.1	Ehrlichia chaffeensis	0	0
CP007477.1	Ehrlichia chaffeensis	0	0
CP007478.1	Ehrlichia chaffeensis	0	0
CP007479.1	Ehrlichia chaffeensis	0	0
CP007480.1	Ehrlichia chaffeensis	0	0
CP006917.1	Ehrlichia muris	0	0
CR925677.1	Ehrlichia ruminantium	0	0
CR767821.1	Ehrlichia ruminantium	0	0
CR925678.1	Ehrlichia ruminantium	0	0
CP007474.1	Ehrlichia sp.	0	0
CP001055.1	Elusimicrobium minutum	0	0
CP002961.1	Emticicia oligotrophica	1	0
CP004403.1	endosymbiont of	0	0
CP006873.1	Candidatus Walczuchella	0	0
AP012978.1	endosymbiont of	0	0
FO203355.1	Klebsiella aerogenes	1	0
CP002824.1	Klebsiella aerogenes	1	0
CP007546.1	Enterobacter asburiae	1	0
CP003026.1	Enterobacter soli	1	0
CP009756.1	Enterobacter cloacae	1	0
CP010384.1	Enterobacter hormaechei	1	0
CP010376.1	Enterobacter cloacae	1	0
CP010377.1	Enterobacter hormaechei	1	0
CP008823.1	Enterobacter cloacae	1	0
CP008897.1	Enterobacter hormaechei	1	0
CP008905.1	Enterobacter hormaechei	1	0
CP002886.1	Enterobacter ludwigii	1	0
CP006580.1	Enterobacter ludwigii	1	0
CP001918.1	Enterobacter cloacae	1	0
CP003737.1	Enterobacter kobei	1	0
FP929040.1	Enterobacter hormaechei	0	0
CP003678.1	Enterobacter cloacae	1	0
CP002272.1	[Enterobacter] lignolyticus	2	0
CP000653.1	Enterobacter sp.	1	0
CP005991.1	Enterobacter sp.	1	0
CP004083.1	Enterobacteriaceae bacterium	2	0
CP003938.1	Enterobacteriaceae bacterium	2	0
CP004856.1	Enterococcus casseliflavus	1	0
CP002491.1	Enterococcus faecalis	1	0
CP003726.1	Enterococcus faecalis	1	0
CP004081.1	Enterococcus faecalis	1	0
CP002621.1	Enterococcus faecalis	1	0
HF558530.1	Enterococcus faecalis	1	0
AE016830.1	Enterococcus faecalis	1	0
CP003351.1	Enterococcus faecium	1	0
CP006620.1	Enterococcus faecium	1	0
CP003583.1	Enterococcus faecium	1	0
CP004063.1	Enterococcus faecium	1	0
CP006030.1	Enterococcus faecium	1	0
CP003504.1	Enterococcus hirae	1	0
FP929058.1	Enterococcus faecalis	1	0
FN666575.1	Erwinia amylovora	1	0
FN434113.1	Erwinia amylovora	1	0
FP236843.1	Erwinia billingiae	1	0
FP236842.1	Erwinia pyrifoliae	1	0
FN392235.1	Erwinia pyrifoliae	1	0
CP002124.1	Erwinia sp.	1	0
CU468135.1	Erwinia tasmaniensis	1	0
AP012027.1	Erysipelothrix rhusiopathiae	0	0
CP000157.1	Erythrobacter litoralis	1	0
CP007025.1	Escherichia albertii	2	0
LM993812.1	Escherichia coli	2	0
LM995446.1	Escherichia coli	2	0
HF572917.2	Escherichia coli	2	0
CP007265.1	Escherichia coli	2	0
CP007390.1	Escherichia coli	2	0
CP007392.1	Escherichia coli	2	0
CP010315.1	Escherichia coli	2	0
CP010371.1	Escherichia coli	2	0
CP010816.1	Escherichia coli	2	0
CP010585.1	Escherichia coli	2	0
CP011018.1	Escherichia coli	2	0
FN554766.1	Escherichia coli	2	0
CP000247.1	Escherichia coli	2	0
CP009166.1	Escherichia coli	2	0
CU928145.2	Escherichia coli	2	0
CP001665.1	Escherichia coli	2	0
CP001671.1	Escherichia coli	2	0
CP005930.1	Escherichia coli	0	1
CP000468.1	Escherichia coli	2	0
CP004009.1	Escherichia coli	2	0
CP000946.1	Escherichia coli	2	0
CP005998.1	Escherichia coli	2	0
CP000819.1	Escherichia coli	2	0
AM946981.2	Escherichia coli	2	0
CP001509.3	Escherichia coli	2	0
CP001396.1	Escherichia coli	2	0
CP009273.1	Escherichia coli	2	0
AE014075.1	Escherichia coli	2	0
AP012030.1	Escherichia coli	2	0
CP001637.1	Escherichia coli	2	0
CP010344.1	Escherichia coli	2	0
CU928162.2	Escherichia coli	2	0
CP009644.1	Escherichia coli	2	0
FN649414.1	Escherichia coli	2	0
CP000802.1	Escherichia coli	2	0
CU928160.2	Escherichia coli	2	0
CU928164.2	Escherichia coli	2	0
CP001969.1	Escherichia coli	2	0
CP006784.1	Escherichia coli	2	0
CP009789.1	Escherichia coli	2	0
CP010445.1	Escherichia coli	2	0
CP010439.1	Escherichia coli	2	0
CP010441.1	Escherichia coli	2	0
CP010443.1	Escherichia coli	2	0
CP010438.1	Escherichia coli	2	0
CP010442.1	Escherichia coli	2	0
CP010444.1	Escherichia coli	2	0
CP010440.1	Escherichia coli	2	0
CP008801.1	Escherichia coli	2	0
CP002516.1	Escherichia coli	2	0
CP002970.1	Escherichia coli	2	0
CP006584.1	Escherichia coli	1	0
CP002797.2	Escherichia coli	2	0
CP007799.1	Escherichia coli	2	0
CP003034.1	Escherichia coli	2	0
AP010953.1	Escherichia coli	2	0
CP001846.1	Escherichia coli	2	0
CP003109.1	Escherichia coli	2	0
CP001855.1	Escherichia coli	2	0
AP010958.1	Escherichia coli	2	0
CP003297.1	Escherichia coli	2	0
CP003301.1	Escherichia coli	2	0
CP003289.1	Escherichia coli	2	0
CP011331.1	Escherichia coli	2	0
AP010960.1	Escherichia coli	2	0
FM180568.1	Escherichia coli	2	0
CP000800.1	Escherichia coli	2	0
CP007136.1	Escherichia coli	2	0
CP007133.1	Escherichia coli	2	0
CP006027.1	Escherichia coli	2	0
CP006262.1	Escherichia coli	2	0
CP001164.1	Escherichia coli	2	0
AE005174.2	Escherichia coli	2	0
CP008957.1	Escherichia coli	2	0
BA000007.2	Escherichia coli	2	0
CP008805.1	Escherichia coli	2	0
CP001368.1	Escherichia coli	2	0
CM000662.1	Escherichia coli	0	0
CP007592.1	Escherichia coli	0	0
CP002291.1	Escherichia coli	2	0
HG428755.1	Escherichia coli	2	0
CU928161.2	Escherichia coli	2	0
AP009240.1	Escherichia coli	2	0
AP009378.1	Escherichia coli	2	0
CP000970.1	Escherichia coli	3	0
HG941718.1	Escherichia coli	2	0
CP002211.1	Escherichia coli	2	0
CP002212.1	Escherichia coli	2	0
CP000948.1	Escherichia coli	2	0
HG738867.1	Escherichia coli	2	0
AP012306.1	Escherichia coli	2	0
U00096.3	Escherichia coli	2	0
AP009048.1	Escherichia coli	2	0
CP002167.1	Escherichia coli	2	0
CU928163.2	Escherichia coli	2	0
CP002729.1	Escherichia coli	2	0
CP000243.1	Escherichia coli	2	0
CP011134.1	Escherichia coli	2	0
CP002185.1	Escherichia coli	2	0
CP002967.1	Escherichia coli	2	0
CP001925.1	Escherichia coli	2	0
CU928158.2	Escherichia fergusonii	2	0
CP002400.1	Ethanoligenens harbinense	0	0
CP007452.1	Peptoclostridium acidaminophilum	1	0
CP002273.2	Eubacterium callanderi	1	0
CP001107.1	[Eubacterium] rectale	0	0
FP929042.1	[Eubacterium] rectale	0	0
FP929043.1	[Eubacterium] rectale	0	0
CP003063.1	Exiguobacterium antarcticum	1	0
CP001022.1	Exiguobacterium sibiricum	1	0
CP001615.1	Exiguobacterium sp.	1	0
CP006866.1	Exiguobacterium sp.	1	0
FP929045.1	Faecalibacterium prausnitzii	1	0
FP929046.1	Faecalibacterium prausnitzii	1	0
FP929041.1	Faecalitalea cylindroides	1	0
CP002209.1	Ferrimonas balearica	1	0
CP000771.1	Fervidobacterium nodosum	1	0
CP003260.1	Fervidobacterium pennivorans	1	0
CP002158.1	Fibrobacter succinogenes	1	0
CP001792.1	Fibrobacter succinogenes	1	0
CP002390.1	Filifactor alocis	1	0
CP007139.1	Fimbriimonas ginsengisoli	0	0
AP008971.1	Finegoldia magna	1	0
CP001673.1	Flavobacteriaceae bacterium	1	0
FQ859183.1	Flavobacterium branchiophilum	0	0
CP003222.2	Flavobacterium columnare	0	0
HE774682.1	Flavobacterium indicum	0	0
CP000685.1	Flavobacterium johnsoniae	0	0
CP007627.1	Flavobacterium psychrophilum	0	0
CP008878.1	Flavobacterium psychrophilum	0	0
CP008881.1	Flavobacterium psychrophilum	0	0
CP008883.1	Flavobacterium psychrophilum	0	0
CP008902.1	Flavobacterium psychrophilum	0	0
CP010278.1	Flavobacterium psychrophilum	0	0
CP010274.1	Flavobacterium psychrophilum	0	0
CP010275.1	Flavobacterium psychrophilum	0	0
CP010276.1	Flavobacterium psychrophilum	0	0
CP010277.1	Flavobacterium psychrophilum	0	0
CP010798.1	Flavobacterium psychrophilum	0	0
CP007207.1	Flavobacterium psychrophilum	0	0
CP007206.1	Flavobacterium psychrophilum	0	0
AM398681.2	Flavobacterium psychrophilum	0	0
CP003345.1	Bernardetia litoralis	1	0
CP002858.1	Flexistipes sinusarabici	0	0
CP002542.1	Fluviicola taffensis	0	0
HG315671.1	Formosa agariphila	0	0
CP010427.1	Allofrancisella guangzhouensis	1	0
CP006875.1	Francisella noatunensis	0	0
CP003402.1	Francisella noatunensis	0	0
CP009436.1	Francisella philomiragia	2	0
CP009444.1	Francisella philomiragia	2	0
CP009440.1	Francisella philomiragia	2	0
CP009442.1	Francisella philomiragia	2	0
CP010019.1	Francisella philomiragia	2	0
CP000937.1	Francisella philomiragia	1	0
CP009574.1	Francisella sp.	1	0
CP002872.1	Francisella salina	1	0
CP002557.1	Francisella cf.	2	0
CP002558.1	Francisella hispaniensis	2	0
CP010288.1	Francisella tularensis	2	0
CP010289.1	Francisella tularensis	2	0
CP009693.1	Francisella tularensis	2	0
CP003932.1	Francisella tularensis	2	0
CP003862.1	Francisella tularensis	0	0
CP000803.1	Francisella tularensis	0	0
AM233362.1	Francisella tularensis	2	0
CP009694.1	Francisella tularensis	2	0
CP000437.1	Francisella tularensis	2	0
BK006741.1	Francisella tularensis	0	0
CP007148.1	Francisella tularensis	0	0
CP000915.1	Francisella tularensis	0	0
CP009607.1	Francisella tularensis	2	0
CP009353.1	Francisella tularensis	2	0
CP000439.1	Francisella tularensis	2	0
CP009633.1	Francisella tularensis	2	0
CP010115.1	Francisella tularensis	2	0
CP010103.1	Francisella tularensis	2	0
AM286280.1	Francisella tularensis	2	0
CP001633.1	Francisella tularensis	2	0
AJ749949.2	Francisella tularensis	2	0
CP010290.1	Francisella tularensis	2	0
CP010446.1	Francisella tularensis	2	0
CP003049.1	Francisella tularensis	2	0
CP003048.1	Francisella tularensis	2	0
CP000608.1	Francisella tularensis	2	0
CT573213.2	Frankia alni	0	0
CP000249.1	Frankia casuarinae	0	0
CP000820.1	Frankia sp.	0	0
CP002299.1	Frankia inefficax	0	0
CP002801.1	Candidatus Frankia	0	0
CP003350.1	Frateuria aurantia	0	1
FP929056.1	Fretibacterium fastidiosum	1	0
CP009056.1	Frischella perrara	0	0
CP003723.1	Fusobacterium nucleatum	1	0
CP007062.1	Fusobacterium nucleatum	1	0
AE009951.2	Fusobacterium nucleatum	0	0
CM000440.1	Fusobacterium nucleatum	0	0
CP003700.1	Fusobacterium nucleatum	1	0
CP002667.1	Gallibacterium anatis	0	0
CP002159.1	Gallionella capsiferriformans	0	0
FP929140.1	gamma proteobacterium	0	0
CP001849.1	Gardnerella vaginalis	0	0
AP012332.1	Gardnerella vaginalis	0	0
CP002104.1	Gardnerella vaginalis	0	0
CP002725.1	Gardnerella vaginalis	0	0
CP003591.1	Geitlerinema sp.	0	0
AP014815.1	Geminocystis sp.	0	0
AP014821.1	Geminocystis sp.	0	0
CP007128.1	Gemmatirosa kalamazoonesis	1	0
AP009153.1	Gemmatimonas aurantiaca	0	1
CP010311.1	Geoalkalibacter subterraneus	0	0
BA000043.1	Geobacillus kaustophilus	1	0
CP002050.1	Geobacillus sp.	1	0
CP004008.1	Geobacillus sp.	1	0
CP006254.2	Geobacillus genomosp.	1	0
CP001638.1	Geobacillus sp.	1	0
CP002293.1	Geobacillus sp.	1	0
CP002442.1	Geobacillus sp.	1	0
CP001794.1	Geobacillus sp.	1	0
CP001795.1	Geobacillus sp.	0	0
CP000557.1	Geobacillus thermodenitrificans	1	0
CP002835.1	Parageobacillus thermoglucosidasius	1	0
CP003125.1	Geobacillus thermoleovorans	1	0
CP001124.1	Geobacter bemidjiensis	0	0
CP001390.1	Geobacter daltonii	0	0
CP001089.1	Geobacter lovleyi	0	0
CP000148.1	Geobacter metallireducens	0	0
CP009788.1	Geobacter pickeringii	0	0
CP002479.1	Geobacter sp.	0	0
CP001661.1	Geobacter sp.	0	0
CP002031.1	Geobacter sulfurreducens	0	0
AE017180.2	Geobacter sulfurreducens	0	0
CP000698.1	Geobacter uraniireducens	0	0
CP001867.1	Geodermatophilus obscurus	1	0
CP007445.1	Gilliamella apicola	0	0
CP003060.1	Glaciecola nitratireducens	1	0
CP002526.1	Glaciecola sp.	1	0
CP003587.1	Gloeobacter kilaueensis	0	0
BA000045.2	Gloeobacter violaceus	0	0
CP003646.1	Gloeocapsa sp.	0	0
AM889285.1	Gluconacetobacter diazotrophicus	0	0
CP001189.1	Gluconacetobacter diazotrophicus	0	0
CP000009.1	Gluconobacter oxydans	0	0
CP004373.1	Gluconobacter oxydans	0	0
CP003926.1	Gluconobacter oxydans	0	0
CP001802.1	Gordonia bronchialis	1	0
CP003119.1	Gordonia polyisoprenivorans	2	0
CP002907.1	Gordonia sp.	1	0
FP929047.1	Gordonibacter pamelaeae	0	0
CP003326.1	Gottschalkia acidurici	0	0
CU207366.1	Gramella forsetii	1	1
CP000394.1	Granulibacter bethesdensis	0	1
CP003183.1	Granulibacter bethesdensis	0	1
CP003181.1	Granulibacter bethesdensis	0	1
CP003182.1	Granulibacter bethesdensis	0	1
CP003130.1	Granulicella mallensis	0	0
CP002480.1	Granulicella tundricola	0	0
CP007142.1	Gynuella sunshinyii	2	0
AE017143.1	[Haemophilus] ducreyi	1	0
CP009610.1	Haemophilus influenzae	0	0
CP000057.2	Haemophilus influenzae	0	0
CP008740.1	Haemophilus influenzae	0	0
FQ312006.1	Haemophilus influenzae	1	0
CP007805.1	Haemophilus influenzae	1	0
FQ670178.1	Haemophilus influenzae	0	0
FQ670204.1	Haemophilus influenzae	0	0
CP005967.1	Haemophilus influenzae	1	0
CP000671.1	Haemophilus influenzae	1	0
CP000672.1	Haemophilus influenzae	0	1
CP002276.1	Haemophilus influenzae	1	0
CP002277.1	Haemophilus influenzae	0	0
L42023.1	Haemophilus influenzae	1	0
FQ312002.1	Haemophilus parainfluenzae	1	0
CP009158.1	Glaesserella parasuis	1	0
CP009237.1	Glaesserella parasuis	1	0
CP001321.1	Glaesserella parasuis	1	0
CP005384.1	Glaesserella parasuis	1	0
CP009706.1	Hafnia alvei	2	0
CP000155.1	Hahella chejuensis	1	0
CP002304.1	Halanaerobium hydrogeniformans	0	0
CP002175.1	Halanaerobium praevalens	0	0
CP001804.1	Haliangium ochraceum	1	0
CP002691.1	Haliscomenobacter hydrossis	0	1
KF056323.1	Haloarcula hispanica	0	0
HE717023.1	Halobacillus halophilus	1	0
CP003359.1	Halobacteroides halobius	1	0
CP007757.1	Halomonas campaniensis	1	0
FN869568.1	Halomonas elongata	1	0
CP011052.1	Halomonas sp.	2	0
CP000544.1	Halorhodospira halophila	0	0
CP003945.1	Halothece sp.	0	0
CP001098.1	Halothermothrix orenii	0	0
CP001801.1	Halothiobacillus neapolitanus	0	1
AM260522.1	Helicobacter acinonychis	1	0
FR871757.1	Helicobacter bizzozeronii	2	0
CM000776.2	Helicobacter canadensis	0	0
CP003479.1	Helicobacter cetorum	1	0
CP003481.1	Helicobacter cetorum	1	0
AP012492.1	Helicobacter cinaedi	1	0
AP012344.1	Helicobacter cinaedi	1	0
FQ670179.2	Helicobacter felis	1	0
AE017125.1	Helicobacter hepaticus	1	0
FN555004.1	Helicobacter mustelae	1	0
AP014710.1	Helicobacter pylori	0	0
AP014711.1	Helicobacter pylori	0	0
AP014712.1	Helicobacter pylori	0	0
CP007604.1	Helicobacter pylori	1	0
CP007606.1	Helicobacter pylori	1	0
CP007605.1	Helicobacter pylori	1	0
CP010013.1	Helicobacter pylori	1	0
CP010436.1	Helicobacter pylori	1	0
CP002096.1	Helicobacter pylori	1	0
CP000012.1	Helicobacter pylori	1	0
CP001680.1	Helicobacter pylori	1	0
CP002605.1	Helicobacter pylori	1	0
CP002184.1	Helicobacter pylori	0	0
CP002571.1	Helicobacter pylori	0	0
CP002572.1	Helicobacter pylori	0	0
AE000511.1	Helicobacter pylori	1	0
CP003904.1	Helicobacter pylori	1	0
AP013354.1	Helicobacter pylori	0	0
CP010435.1	Helicobacter pylori	1	0
AP013355.1	Helicobacter pylori	0	0
AP013356.1	Helicobacter pylori	0	0
CP003476.1	Helicobacter pylori	1	0
CP003483.1	Helicobacter pylori	1	0
FN598874.1	Helicobacter pylori	1	0
FM991728.1	Helicobacter pylori	1	0
CP006888.1	Helicobacter pylori	1	0
CP006889.1	Helicobacter pylori	1	0
CP002076.1	Helicobacter pylori	1	0
CP002953.1	Helicobacter pylori	1	0
AP011940.1	Helicobacter pylori	1	0
AP011941.1	Helicobacter pylori	1	0
AP011943.1	Helicobacter pylori	1	0
AP011945.1	Helicobacter pylori	1	0
CP001173.1	Helicobacter pylori	1	0
CP002332.1	Helicobacter pylori	1	0
CP000241.1	Helicobacter pylori	1	0
CP003486.1	Helicobacter pylori	1	0
CP002331.1	Helicobacter pylori	1	0
AE001439.1	Helicobacter pylori	1	0
CP011330.1	Helicobacter pylori	1	0
CP007603.1	Helicobacter pylori	1	0
CP002334.1	Helicobacter pylori	1	0
AP014523.1	Helicobacter pylori	1	0
AP012600.1	Helicobacter pylori	1	0
AP012601.1	Helicobacter pylori	1	0
CP006820.1	Helicobacter pylori	1	0
CP006821.1	Helicobacter pylori	1	0
CP006822.1	Helicobacter pylori	1	0
CP006823.1	Helicobacter pylori	1	0
CP006824.1	Helicobacter pylori	1	0
CP006825.1	Helicobacter pylori	1	0
CP006826.1	Helicobacter pylori	1	0
CP006827.1	Helicobacter pylori	1	0
CP001217.1	Helicobacter pylori	1	0
CP002074.1	Helicobacter pylori	1	0
CP003475.1	Helicobacter pylori	1	0
CP002980.1	Helicobacter pylori	1	0
CP002982.1	Helicobacter pylori	1	0
CP003905.1	Helicobacter pylori	1	0
CP003906.1	Helicobacter pylori	1	0
CP002071.1	Helicobacter pylori	1	0
CP003474.1	Helicobacter pylori	1	0
CP003473.1	Helicobacter pylori	1	0
CP003472.1	Helicobacter pylori	1	0
CP001072.2	Helicobacter pylori	1	0
CP002073.1	Helicobacter pylori	1	0
CP002983.1	Helicobacter pylori	1	0
CP002336.1	Helicobacter pylori	1	0
CP006691.1	Helicobacter pylori	1	0
CP005490.3	Helicobacter pylori	1	0
CP005492.3	Helicobacter pylori	1	0
CP005493.3	Helicobacter pylori	1	0
CP006610.2	Helicobacter pylori	1	0
CP005491.3	Helicobacter pylori	1	0
CP001582.1	Helicobacter pylori	1	0
CP003419.1	Helicobacter pylori	1	0
CP000930.2	Heliobacterium modesticaldum	0	0
CP002039.1	Herbaspirillum seropedicae	2	1
CU207211.1	Herminiimonas arsenicoxydans	1	1
CP000875.1	Herpetosiphon aurantiacus	1	0
CP002606.1	Hippea maritima	0	0
CP001678.1	Hirschia baltica	0	0
CP000436.1	Histophilus somni	0	0
CP000947.1	Histophilus somni	0	0
AP011112.1	Hydrogenobacter thermophilus	0	0
CP002221.1	Hydrogenobacter thermophilus	0	0
CP004347.1	Hydrogenobaculum sp.	0	0
CP004390.1	Hydrogenobaculum sp.	0	0
CP001130.1	Hydrogenobaculum sp.	0	0
CP006587.1	Hymenobacter sp.	1	0
CP010054.1	Hymenobacter sp.	1	0
CP005587.1	Hyphomicrobium denitrificans	0	0
CP002083.1	Hyphomicrobium denitrificans	0	0
CP006912.1	Hyphomicrobium nitrativorans	0	0
FQ859181.1	Hyphomicrobium sp.	0	0
CP000158.1	Hyphomonas neptunium	0	0
CP005964.1	Idiomarina loihiensis	1	0
AE017340.1	Idiomarina loihiensis	1	0
CP003418.1	Ignavibacterium album	1	0
AP012057.1	Ilumatobacter coccineus	1	0
CP002281.1	Ilyobacter polytropus	0	0
CP002343.1	Intrasporangium calvum	0	0
CP002810.1	Isoptericola variabilis	1	0
CP002353.1	Isosphaera pallida	0	0
CP000264.1	Jannaschia sp.	0	0
HG322949.1	Janthinobacterium agaricidamnosum	1	1
CP000269.1	Janthinobacterium sp.	2	1
CP009416.1	Jeotgalibacillus malaysiensis	1	0
CP001706.1	Jonesia denitrificans	0	0
CP010975.1	Kangiella geojedonensis	1	0
CP001707.1	Kangiella koreensis	1	0
CP002018.1	Ketogulonicigenium vulgare	2	0
CP002224.1	Ketogulonicigenium vulgare	2	0
CP000750.2	Kineococcus radiotolerans	2	0
CP003733.1	Candidatus Kinetoplastibacterium	0	0
CP003807.1	Candidatus Kinetoplastibacterium	0	0
AP010968.1	Kitasatospora setae	0	0
CP011077.1	Klebsiella michiganensis	1	0
CP008841.1	Klebsiella michiganensis	2	0
CP003683.1	Klebsiella michiganensis	2	0
CP004887.1	Klebsiella michiganensis	2	0
CP003218.1	Klebsiella michiganensis	2	0
CP008788.1	Klebsiella oxytoca	1	0
FO834906.1	Klebsiella pneumoniae	0	0
CP009114.1	Klebsiella pneumoniae	3	0
CP008929.1	Klebsiella pneumoniae	3	0
CP010361.1	Klebsiella pneumoniae	3	0
CP010392.1	Klebsiella pneumoniae	3	0
CP009461.1	Klebsiella pneumoniae	3	0
CP000964.1	Klebsiella variicola	2	0
CP006923.1	Klebsiella pneumoniae	3	0
CP006918.1	Klebsiella pneumoniae	3	0
CP006659.1	Klebsiella pneumoniae	3	0
CP006648.1	Klebsiella pneumoniae	3	0
CP006738.1	Klebsiella pneumoniae	3	0
CP006656.1	Klebsiella pneumoniae	3	0
CP002910.1	Klebsiella pneumoniae	3	0
CP009771.1	Klebsiella pneumoniae	3	0
CP009775.1	Klebsiella pneumoniae	3	0
CP009208.1	Klebsiella pneumoniae	3	0
CP011313.1	Klebsiella pneumoniae	3	0
CP003785.1	Klebsiella pneumoniae	3	0
CP006722.1	Klebsiella pneumoniae	3	0
CP003200.1	Klebsiella pneumoniae	3	0
CP008700.1	Klebsiella variicola	2	0
CP003999.1	Klebsiella pneumoniae	3	0
CP008827.1	Klebsiella pneumoniae	3	0
CP008797.1	Klebsiella pneumoniae	3	0
CP000647.1	Klebsiella pneumoniae	3	0
AP006725.1	Klebsiella pneumoniae	2	0
CP006798.1	Klebsiella pneumoniae	3	0
FO203501.1	Klebsiella pneumoniae	0	0
CP009274.1	Klebsiella variicola	2	0
CP010523.1	Klebsiella variicola	2	0
CP001891.1	Klebsiella variicola	2	0
AP009152.1	Kocuria rhizophila	0	0
AP012159.1	Komagataeibacter medellinensis	1	0
CP004360.1	Komagataeibacter xylinus	1	0
CP007215.2	Kosakonia sacchari	1	0
CP001634.1	Kosmotoga olearia	1	0
CP001736.1	Kribbella flavida	1	0
CP007155.1	Kutzneria albida	1	0
CP002017.1	Kyrpidia tusciae	1	0
CP001686.1	Kytococcus sedentarius	0	0
CP000885.1	Lachnoclostridium phytofermentans	1	0
CP002825.1	Lacinutrix sp.	0	0
AP014808.1	Lactobacillus acetotolerans	0	0
CP002559.1	Lactobacillus amylovorus	1	0
CP005926.2	Lactobacillus acidophilus	1	0
CP000033.3	Lactobacillus acidophilus	1	0
CP002609.1	Lactobacillus amylovorus	1	0
CP002338.1	Lactobacillus amylovorus	1	0
AB370334.1	Lactobacillus brevis	0	0
AB370335.1	Lactobacillus brevis	0	0
AB370336.1	Lactobacillus brevis	0	0
AB370337.1	Lactobacillus brevis	0	0
CP000416.1	Lactobacillus brevis	1	0
AP012167.1	Lactobacillus brevis	1	0
CP003043.1	Lactobacillus buchneri	1	0
CP002652.1	Lactobacillus buchneri	1	0
CP006690.1	Lactobacillus casei	1	0
CP000423.1	Lactobacillus paracasei	1	0
CP002618.1	Lactobacillus paracasei	1	0
FM177140.1	Lactobacillus paracasei	1	0
CP002616.1	Lactobacillus paracasei	1	0
CP005486.1	Lactobacillus paracasei	1	0
CP001084.2	Lactobacillus paracasei	1	0
AP012544.1	Lactobacillus casei	1	0
HE970764.1	Lactobacillus paracasei	1	0
FN692037.1	Lactobacillus crispatus	1	0
CP000156.1	Lactobacillus delbrueckii	1	0
CR954253.1	Lactobacillus delbrueckii	1	0
CP000412.1	Lactobacillus delbrueckii	1	0
CP002341.1	Lactobacillus delbrueckii	1	0
CP002033.1	Lactobacillus fermentum	0	0
CP005958.1	Lactobacillus fermentum	0	0
AP008937.1	Lactobacillus fermentum	0	0
CP006809.1	Lactobacillus gasseri	1	0
CP000413.1	Lactobacillus gasseri	1	0
CP009907.1	Lactobacillus helveticus	1	0
CP002081.1	Lactobacillus helveticus	1	0
CP000517.1	Lactobacillus helveticus	1	0
CP002427.1	Lactobacillus helveticus	1	0
CP002429.1	Lactobacillus helveticus	1	0
CP003799.1	Lactobacillus helveticus	1	0
AP014680.1	Lactobacillus hokkaidonensis	1	0
CP002464.1	Lactobacillus johnsonii	1	0
FN298497.1	Lactobacillus johnsonii	1	0
CP006811.1	Lactobacillus johnsonii	1	0
AE017198.1	Lactobacillus johnsonii	1	0
CP002764.1	Lactobacillus kefiranofaciens	1	0
CP011013.1	Lactobacillus mucosae	1	0
CP007122.1	Lactobacillus paracasei	1	0
CP002391.1	Lactobacillus paracasei	1	0
AP012541.1	Lacticaseibacillus paracasei	1	0
CP006033.1	Lactobacillus plantarum	1	0
CP004406.1	Lactobacillus plantarum	1	0
CP001617.1	Lactobacillus plantarum	1	0
CP005942.2	Lactobacillus plantarum	1	0
CP002222.1	Lactobacillus plantarum	1	0
AL935263.2	Lactobacillus plantarum	1	0
CP004082.1	Lactobacillus plantarum	1	0
CP000705.1	Lactobacillus reuteri	1	0
CP006011.1	Lactobacillus reuteri	1	0
AP007281.1	Lactobacillus reuteri	1	0
CP002844.1	Lactobacillus reuteri	1	0
CP006603.1	Lactobacillus reuteri	1	0
CP003094.1	Lactobacillus rhamnosus	1	0
AP011548.1	Lactobacillus rhamnosus	1	0
FM179322.1	Lactobacillus rhamnosus	1	0
FM179323.1	Lactobacillus rhamnosus	1	0
CP005484.1	Lactobacillus rhamnosus	1	0
CP005485.1	Lactobacillus rhamnosus	1	0
CP003032.1	Lactobacillus ruminis	1	0
CR936503.1	Lactobacillus sakei	1	0
CP007646.1	Lactobacillus salivarius	1	0
CP002034.1	Lactobacillus salivarius	1	0
CP000233.1	Lactobacillus salivarius	1	0
CP002461.1	Lactobacillus sanfranciscensis	1	0
CP009531.1	Lactobacillus sp.	1	0
AP009332.1	Lactococcus garvieae	1	0
AP009333.1	Lactococcus garvieae	1	0
CP009472.1	Lactococcus lactis	1	0
CP003132.1	Lactococcus lactis	1	0
CP004884.1	Lactococcus lactis	1	0
AM406671.1	Lactococcus lactis	1	0
CP002094.1	Lactococcus lactis	1	0
CP000425.1	Lactococcus lactis	1	0
CP003157.1	Lactococcus lactis	1	0
CP010050.1	Lactococcus lactis	1	0
CP002365.1	Lactococcus lactis	1	0
AE005176.1	Lactococcus lactis	1	0
AP012281.1	Lactococcus lactis	1	0
CP001834.1	Lactococcus lactis	1	0
CP006766.1	Lactococcus lactis	1	0
CP009054.1	Lactococcus lactis	1	0
CP001154.1	Laribacter hongkongensis	1	0
CP004029.1	Lawsonia intracellularis	0	0
AM180252.1	Lawsonia intracellularis	0	0
CP002305.1	Leadbetterella byssophila	1	0
LN614827.1	Legionella fallonii	1	0
FN650140.1	Legionella longbeachae	1	0
CP004006.1	Legionella oakridgensis	1	0
CP001828.1	Legionella pneumophila	1	0
CP000675.2	Legionella pneumophila	1	0
CR628337.1	Legionella pneumophila	1	0
CR628336.1	Legionella pneumophila	1	0
FQ958211.1	Legionella pneumophila	1	0
FQ958210.1	Legionella pneumophila	1	0
CP003192.1	Legionella pneumophila	1	0
CP003885.1	Legionella pneumophila	1	0
CP003023.1	Legionella pneumophila	0	0
CP003024.1	Legionella pneumophila	0	0
AE017354.1	Legionella pneumophila	1	0
CP003730.1	Legionella pneumophila	1	0
CP006734.1	Leifsonia xyli	0	0
AE016822.1	Leifsonia xyli	0	0
CP006773.1	Leisingera methylohalidivorans	0	0
AP014642.1	Leptolyngbya boryana	0	0
AP014638.1	Leptolyngbya boryana	0	0
CP003946.1	Leptolyngbya sp.	0	0
CP000777.1	Leptospira biflexa	0	0
CP000778.1	Leptospira biflexa	0	0
CP000786.1	Leptospira biflexa	0	0
CP000787.1	Leptospira biflexa	0	0
CP000350.1	Leptospira borgpetersenii	0	0
[truncated: 1,861 more rows]
